# Supplementary material for: epiCOLOC: Integrating Large-Scale and Context-Dependent Epigenomics Features for Comprehensive Colocalization Analysis
Source: Front Genet. 2020 Feb 12;11:53. doi: 10.3389/fgene.2020.00053 (PMC7029718; doi:10.3389/fgene.2020.00053)
Supplement: Supplementary file 2 [file DataSheet_2.xlsx]

## Sheet: Summary
Supplementary tables in this study
Table S1: the collected epigenomic profiles in epiCOLOC
Table S2: the pre-defined tissue and sub-tissue terms
Table S3: data source information in epiCOLOC
Table S4: data statistics in the current version of epiCOLOC
Table S5: descriptive comparison of web-based coloclization tools

## Sheet: Table S1
Table S1: the collected epigenomic profiles in epiCOLOC
Assay	Category	Marker	GSMID	Original_Filename	Cell_line	Cell_type	Tissue_type	Source
DNase-seq	CA	DHS	GSM1443801	50400_sort_peaks.narrowPeak.bed	hMADS-3	Adipocyte	Adipose	Cistrome
DNase-seq	CA	DHS	GSM1443802	50401_sort_peaks.narrowPeak.bed	hMADS-3	Adipocyte	Adipose	Cistrome
DNase-seq	CA	DHS	ENCSR584LUZ_1	63969_sort_peaks.narrowPeak.bed	None	None	Ammon's horn	Cistrome
DNase-seq	CA	DHS	GSM646560	40599_sort_peaks.narrowPeak.bed	HAEpiC	Epithelium	Amnion	Cistrome
DNase-seq	CA	DHS	GSM736606	44934_sort_peaks.narrowPeak.bed	HAEpiC	Epithelium	Amnion	Cistrome
DNase-seq	CA	DHS	GSM736631	44935_sort_peaks.narrowPeak.bed	HAEpiC	Epithelium	Amnion	Cistrome
ATAC-seq	CA	ATAC	GSM1876033	78322_sort_peaks.narrowPeak.bed	None	None	Artery	Cistrome
ATAC-seq	CA	ATAC	GSM1876030	78323_sort_peaks.narrowPeak.bed	None	None	Artery	Cistrome
ATAC-seq	CA	ATAC	GSM1876031	78324_sort_peaks.narrowPeak.bed	None	None	Artery	Cistrome
ATAC-seq	CA	ATAC	GSM1876029	78370_sort_peaks.narrowPeak.bed	None	None	Artery	Cistrome
DNase-seq	CA	DHS	ENCSR489NAM_1	62446_sort_peaks.narrowPeak.bed	OCI-Ly7	B cell lymphoma	Blood	Cistrome
DNase-seq	CA	DHS	ENCSR489NAM_2	62447_sort_peaks.narrowPeak.bed	OCI-Ly7	B cell lymphoma	Blood	Cistrome
DNase-seq	CA	DHS	GSM646568	40595_sort_peaks.narrowPeak.bed	GM06990	B Lymphocyte	Blood	Cistrome
DNase-seq	CA	DHS	GSM1014526	40928_sort_peaks.narrowPeak.bed	GM12865	B Lymphocyte	Blood	Cistrome
DNase-seq	CA	DHS	GSM736512	44919_sort_peaks.narrowPeak.bed	GM12865	B Lymphocyte	Blood	Cistrome
DNase-seq	CA	DHS	GSM736561	44920_sort_peaks.narrowPeak.bed	GM12865	B Lymphocyte	Blood	Cistrome
DNase-seq	CA	DHS	GSM489277	6712_sort_peaks.narrowPeak.bed	GM12878	B Lymphocyte	Blood	Cistrome
DNase-seq	CA	DHS	GSM489278	6713_sort_peaks.narrowPeak.bed	GM12878	B Lymphocyte	Blood	Cistrome
DNase-seq	CA	DHS	GSM816665	40763_sort_peaks.narrowPeak.bed	GM12878	B Lymphocyte	Blood	Cistrome
DNase-seq	CA	DHS	GSM736496	44921_sort_peaks.narrowPeak.bed	GM12878	B Lymphocyte	Blood	Cistrome
DNase-seq	CA	DHS	GSM736620	44922_sort_peaks.narrowPeak.bed	GM12878	B Lymphocyte	Blood	Cistrome
ATAC-seq	CA	ATAC	GSM1621352	59676_sort_peaks.narrowPeak.bed	GM12878	B Lymphocyte	Blood	Cistrome
ATAC-seq	CA	ATAC	GSM1621354	59678_sort_peaks.narrowPeak.bed	GM12878	B Lymphocyte	Blood	Cistrome
ATAC-seq	CA	ATAC	GSM1972144	65259_sort_peaks.narrowPeak.bed	GM12878	B Lymphocyte	Blood	Cistrome
ATAC-seq	CA	ATAC	GSM1972143	65260_sort_peaks.narrowPeak.bed	GM12878	B Lymphocyte	Blood	Cistrome
DNase-seq	CA	DHS	GSM1251561	47604_sort_peaks.narrowPeak.bed	L1236	B Lymphocyte	Blood	Cistrome
DNase-seq	CA	DHS	GSM1251562	47605_sort_peaks.narrowPeak.bed	L428	B Lymphocyte	Blood	Cistrome
DNase-seq	CA	DHS	GSM1251563	47606_sort_peaks.narrowPeak.bed	L591	B Lymphocyte	Blood	Cistrome
ATAC-seq	CA	ATAC	GSM2113548	61823_sort_peaks.narrowPeak.bed	MM1.S	B Lymphocyte	Blood	Cistrome
DNase-seq	CA	DHS	GSM701500	3131_sort_peaks.narrowPeak.bed	CD20	B Lymphocyte	Blood	Cistrome
DNase-seq	CA	DHS	GSM1014525	40937_sort_peaks.narrowPeak.bed	CD20	B Lymphocyte	Blood	Cistrome
DNase-seq	CA	DHS	GSM1024765	44906_sort_peaks.narrowPeak.bed	CD20	B Lymphocyte	Blood	Cistrome
DNase-seq	CA	DHS	GSM1024766	44907_sort_peaks.narrowPeak.bed	CD20	B Lymphocyte	Blood	Cistrome
ATAC-seq	CA	ATAC	GSM1832752	61824_sort_peaks.narrowPeak.bed	CD19	B Lymphocyte	Blood	Cistrome
ATAC-seq	CA	ATAC	GSM1832753	61825_sort_peaks.narrowPeak.bed	CD19	B Lymphocyte	Blood	Cistrome
ATAC-seq	CA	ATAC	GSM1832754	61826_sort_peaks.narrowPeak.bed	CD19	B Lymphocyte	Blood	Cistrome
ATAC-seq	CA	ATAC	GSM1832755	61827_sort_peaks.narrowPeak.bed	CD19	B Lymphocyte	Blood	Cistrome
ATAC-seq	CA	ATAC	GSM1832756	61828_sort_peaks.narrowPeak.bed	CD19	B Lymphocyte	Blood	Cistrome
ATAC-seq	CA	ATAC	GSM1832757	61829_sort_peaks.narrowPeak.bed	CD19	B Lymphocyte	Blood	Cistrome
ATAC-seq	CA	ATAC	GSM1832758	61830_sort_peaks.narrowPeak.bed	CD19	B Lymphocyte	Blood	Cistrome
ATAC-seq	CA	ATAC	GSM1832759	61831_sort_peaks.narrowPeak.bed	CD19	B Lymphocyte	Blood	Cistrome
DNase-seq	CA	DHS	GSM646570	40605_sort_peaks.narrowPeak.bed	HMVEC	Endothelial Cell	Blood	Cistrome
DNase-seq	CA	DHS	GSM1014532	40914_sort_peaks.narrowPeak.bed	HMVEC	Endothelial Cell	Blood	Cistrome
DNase-seq	CA	DHS	GSM1014533	40917_sort_peaks.narrowPeak.bed	HMVEC	Endothelial Cell	Blood	Cistrome
DNase-seq	CA	DHS	GSM2301521	80675_sort_peaks.narrowPeak.bed	None	Erythroid Cell	Blood	Cistrome
DNase-seq	CA	DHS	GSM2301523	80677_sort_peaks.narrowPeak.bed	None	Erythroid Cell	Blood	Cistrome
DNase-seq	CA	DHS	GSM665798	3183_sort_peaks.narrowPeak.bed	CD34	Haematopoietic Progenitor Cell	Blood	Cistrome
DNase-seq	CA	DHS	GSM595919	3195_sort_peaks.narrowPeak.bed	CD34	Haematopoietic Progenitor Cell	Blood	Cistrome
DNase-seq	CA	DHS	GSM595918	3196_sort_peaks.narrowPeak.bed	CD34	Haematopoietic Progenitor Cell	Blood	Cistrome
DNase-seq	CA	DHS	GSM530664	3202_sort_peaks.narrowPeak.bed	CD34	Haematopoietic Progenitor Cell	Blood	Cistrome
DNase-seq	CA	DHS	GSM530663	3203_sort_peaks.narrowPeak.bed	CD34	Haematopoietic Progenitor Cell	Blood	Cistrome
DNase-seq	CA	DHS	GSM530660	3206_sort_peaks.narrowPeak.bed	CD34	Haematopoietic Progenitor Cell	Blood	Cistrome
DNase-seq	CA	DHS	GSM530659	3207_sort_peaks.narrowPeak.bed	CD34	Haematopoietic Progenitor Cell	Blood	Cistrome
DNase-seq	CA	DHS	GSM530658	3208_sort_peaks.narrowPeak.bed	CD34	Haematopoietic Progenitor Cell	Blood	Cistrome
DNase-seq	CA	DHS	GSM530652	3214_sort_peaks.narrowPeak.bed	CD34	Haematopoietic Progenitor Cell	Blood	Cistrome
DNase-seq	CA	DHS	GSM493384	3219_sort_peaks.narrowPeak.bed	CD34	Haematopoietic Progenitor Cell	Blood	Cistrome
DNase-seq	CA	DHS	GSM774208	41052_sort_peaks.narrowPeak.bed	CD34	Haematopoietic Progenitor Cell	Blood	Cistrome
DNase-seq	CA	DHS	GSM1024770	44908_sort_peaks.narrowPeak.bed	CD34	Haematopoietic Progenitor Cell	Blood	Cistrome
DNase-seq	CA	DHS	ENCSR148VUP_1	62362_sort_peaks.narrowPeak.bed	None	Haematopoietic Progenitor Cell	Blood	Cistrome
DNase-seq	CA	DHS	ENCSR148VUP_2	62363_sort_peaks.narrowPeak.bed	None	Haematopoietic Progenitor Cell	Blood	Cistrome
DNase-seq	CA	DHS	ENCSR564JUY_1	62394_sort_peaks.narrowPeak.bed	None	Haematopoietic Progenitor Cell	Blood	Cistrome
DNase-seq	CA	DHS	ENCSR564JUY_2	62395_sort_peaks.narrowPeak.bed	None	Haematopoietic Progenitor Cell	Blood	Cistrome
DNase-seq	CA	DHS	ENCSR845CFB_1	62402_sort_peaks.narrowPeak.bed	None	Haematopoietic Progenitor Cell	Blood	Cistrome
DNase-seq	CA	DHS	ENCSR845CFB_2	62403_sort_peaks.narrowPeak.bed	None	Haematopoietic Progenitor Cell	Blood	Cistrome
DNase-seq	CA	DHS	GSM1008589	41017_sort_peaks.narrowPeak.bed	GM10248	Lymphoblastoid	Blood	Cistrome
DNase-seq	CA	DHS	GSM489280	6715_sort_peaks.narrowPeak.bed	GM12891	Lymphoblastoid	Blood	Cistrome
DNase-seq	CA	DHS	GSM489281	6716_sort_peaks.narrowPeak.bed	GM12891	Lymphoblastoid	Blood	Cistrome
DNase-seq	CA	DHS	GSM816656	40773_sort_peaks.narrowPeak.bed	GM12891	Lymphoblastoid	Blood	Cistrome
DNase-seq	CA	DHS	GSM489282	6717_sort_peaks.narrowPeak.bed	GM12892	Lymphoblastoid	Blood	Cistrome
DNase-seq	CA	DHS	GSM489283	6718_sort_peaks.narrowPeak.bed	GM12892	Lymphoblastoid	Blood	Cistrome
DNase-seq	CA	DHS	GSM816657	40760_sort_peaks.narrowPeak.bed	GM12892	Lymphoblastoid	Blood	Cistrome
DNase-seq	CA	DHS	GSM778663	40574_sort_peaks.narrowPeak.bed	GM18486	Lymphoblastoid	Blood	Cistrome
DNase-seq	CA	DHS	GSM778669	40566_sort_peaks.narrowPeak.bed	GM18505	Lymphoblastoid	Blood	Cistrome
DNase-seq	CA	DHS	GSM623512	35745_sort_peaks.narrowPeak.bed	GM18507	Lymphoblastoid	Blood	Cistrome
DNase-seq	CA	DHS	GSM778670	40571_sort_peaks.narrowPeak.bed	GM18507	Lymphoblastoid	Blood	Cistrome
DNase-seq	CA	DHS	GSM816653	40774_sort_peaks.narrowPeak.bed	GM18507	Lymphoblastoid	Blood	Cistrome
DNase-seq	CA	DHS	GSM778678	40589_sort_peaks.narrowPeak.bed	GM18522	Lymphoblastoid	Blood	Cistrome
DNase-seq	CA	DHS	GSM778696	40569_sort_peaks.narrowPeak.bed	GM19099	Lymphoblastoid	Blood	Cistrome
DNase-seq	CA	DHS	GSM778707	40416_sort_peaks.narrowPeak.bed	GM19141	Lymphoblastoid	Blood	Cistrome
DNase-seq	CA	DHS	GSM778718	40411_sort_peaks.narrowPeak.bed	GM19193	Lymphoblastoid	Blood	Cistrome
DNase-seq	CA	DHS	GSM778719	40422_sort_peaks.narrowPeak.bed	GM19200	Lymphoblastoid	Blood	Cistrome
DNase-seq	CA	DHS	GSM778722	40429_sort_peaks.narrowPeak.bed	GM19204	Lymphoblastoid	Blood	Cistrome
DNase-seq	CA	DHS	GSM489286	6721_sort_peaks.narrowPeak.bed	GM19238	Lymphoblastoid	Blood	Cistrome
DNase-seq	CA	DHS	GSM489287	6722_sort_peaks.narrowPeak.bed	GM19238	Lymphoblastoid	Blood	Cistrome
DNase-seq	CA	DHS	GSM778730	40412_sort_peaks.narrowPeak.bed	GM19238	Lymphoblastoid	Blood	Cistrome
DNase-seq	CA	DHS	GSM816658	40765_sort_peaks.narrowPeak.bed	GM19238	Lymphoblastoid	Blood	Cistrome
DNase-seq	CA	DHS	GSM489288	6723_sort_peaks.narrowPeak.bed	GM19239	Lymphoblastoid	Blood	Cistrome
DNase-seq	CA	DHS	GSM489289	6724_sort_peaks.narrowPeak.bed	GM19239	Lymphoblastoid	Blood	Cistrome
DNase-seq	CA	DHS	GSM778731	40414_sort_peaks.narrowPeak.bed	GM19239	Lymphoblastoid	Blood	Cistrome
DNase-seq	CA	DHS	GSM816659	40766_sort_peaks.narrowPeak.bed	GM19239	Lymphoblastoid	Blood	Cistrome
DNase-seq	CA	DHS	GSM489284	6719_sort_peaks.narrowPeak.bed	GM19240	Lymphoblastoid	Blood	Cistrome
DNase-seq	CA	DHS	GSM489285	6720_sort_peaks.narrowPeak.bed	GM19240	Lymphoblastoid	Blood	Cistrome
DNase-seq	CA	DHS	GSM816648	40768_sort_peaks.narrowPeak.bed	GM19240	Lymphoblastoid	Blood	Cistrome
ATAC-seq	CA	ATAC	GSM2898855	78762_sort_peaks.narrowPeak.bed	LCL	Lymphoblastoid	Blood	Cistrome
ATAC-seq	CA	ATAC	GSM2898853	78765_sort_peaks.narrowPeak.bed	LCL	Lymphoblastoid	Blood	Cistrome
ATAC-seq	CA	ATAC	GSM2898852	78766_sort_peaks.narrowPeak.bed	LCL	Lymphoblastoid	Blood	Cistrome
ATAC-seq	CA	ATAC	GSM2898856	79317_sort_peaks.narrowPeak.bed	LCL	Lymphoblastoid	Blood	Cistrome
ATAC-seq	CA	ATAC	GSM2898854	79338_sort_peaks.narrowPeak.bed	LCL	Lymphoblastoid	Blood	Cistrome
ATAC-seq	CA	ATAC	GSM2898871	79673_sort_peaks.narrowPeak.bed	LCL	Lymphoblastoid	Blood	Cistrome
ATAC-seq	CA	ATAC	GSM2898870	79674_sort_peaks.narrowPeak.bed	LCL	Lymphoblastoid	Blood	Cistrome
ATAC-seq	CA	ATAC	GSM2898858	80022_sort_peaks.narrowPeak.bed	LCL	Lymphoblastoid	Blood	Cistrome
ATAC-seq	CA	ATAC	GSM2898866	80801_sort_peaks.narrowPeak.bed	LCL	Lymphoblastoid	Blood	Cistrome
ATAC-seq	CA	ATAC	GSM2898867	80802_sort_peaks.narrowPeak.bed	LCL	Lymphoblastoid	Blood	Cistrome
ATAC-seq	CA	ATAC	GSM2898864	80803_sort_peaks.narrowPeak.bed	LCL	Lymphoblastoid	Blood	Cistrome
ATAC-seq	CA	ATAC	GSM2898865	80804_sort_peaks.narrowPeak.bed	LCL	Lymphoblastoid	Blood	Cistrome
ATAC-seq	CA	ATAC	GSM2898863	80806_sort_peaks.narrowPeak.bed	LCL	Lymphoblastoid	Blood	Cistrome
ATAC-seq	CA	ATAC	GSM2898860	80807_sort_peaks.narrowPeak.bed	LCL	Lymphoblastoid	Blood	Cistrome
ATAC-seq	CA	ATAC	GSM2898861	80808_sort_peaks.narrowPeak.bed	LCL	Lymphoblastoid	Blood	Cistrome
ATAC-seq	CA	ATAC	GSM2898868	80809_sort_peaks.narrowPeak.bed	LCL	Lymphoblastoid	Blood	Cistrome
ATAC-seq	CA	ATAC	GSM2898869	80810_sort_peaks.narrowPeak.bed	LCL	Lymphoblastoid	Blood	Cistrome
ATAC-seq	CA	ATAC	GSM2898857	81139_sort_peaks.narrowPeak.bed	LCL	Lymphoblastoid	Blood	Cistrome
ATAC-seq	CA	ATAC	GSM2365854	66190_sort_peaks.narrowPeak.bed	None	Lymphocyte	Blood	Cistrome
ATAC-seq	CA	ATAC	GSM2365853	66191_sort_peaks.narrowPeak.bed	None	Lymphocyte	Blood	Cistrome
ATAC-seq	CA	ATAC	GSM2365852	66192_sort_peaks.narrowPeak.bed	None	Lymphocyte	Blood	Cistrome
ATAC-seq	CA	ATAC	GSM2365851	66193_sort_peaks.narrowPeak.bed	None	Lymphocyte	Blood	Cistrome
ATAC-seq	CA	ATAC	GSM2365850	66194_sort_peaks.narrowPeak.bed	None	Lymphocyte	Blood	Cistrome
ATAC-seq	CA	ATAC	GSM2365849	66195_sort_peaks.narrowPeak.bed	None	Lymphocyte	Blood	Cistrome
DNase-seq	CA	DHS	GSM1406338	49062_sort_peaks.narrowPeak.bed	None	Macrophage	Blood	Cistrome
DNase-seq	CA	DHS	GSM1406339	49063_sort_peaks.narrowPeak.bed	None	Macrophage	Blood	Cistrome
DNase-seq	CA	DHS	GSM1406340	49064_sort_peaks.narrowPeak.bed	None	Macrophage	Blood	Cistrome
DNase-seq	CA	DHS	GSM1406341	49065_sort_peaks.narrowPeak.bed	None	Macrophage	Blood	Cistrome
DNase-seq	CA	DHS	GSM1406342	49066_sort_peaks.narrowPeak.bed	None	Macrophage	Blood	Cistrome
DNase-seq	CA	DHS	GSM1406343	49067_sort_peaks.narrowPeak.bed	None	Macrophage	Blood	Cistrome
DNase-seq	CA	DHS	GSM1406344	49068_sort_peaks.narrowPeak.bed	None	Macrophage	Blood	Cistrome
DNase-seq	CA	DHS	GSM1406345	49069_sort_peaks.narrowPeak.bed	None	Macrophage	Blood	Cistrome
DNase-seq	CA	DHS	GSM1406346	49070_sort_peaks.narrowPeak.bed	None	Macrophage	Blood	Cistrome
DNase-seq	CA	DHS	GSM1406347	49071_sort_peaks.narrowPeak.bed	None	Macrophage	Blood	Cistrome
DNase-seq	CA	DHS	GSM1406350	49074_sort_peaks.narrowPeak.bed	None	Macrophage	Blood	Cistrome
DNase-seq	CA	DHS	GSM1406351	49075_sort_peaks.narrowPeak.bed	None	Macrophage	Blood	Cistrome
DNase-seq	CA	DHS	GSM1406352	49076_sort_peaks.narrowPeak.bed	None	Macrophage	Blood	Cistrome
DNase-seq	CA	DHS	GSM1406355	49079_sort_peaks.narrowPeak.bed	None	Macrophage	Blood	Cistrome
DNase-seq	CA	DHS	GSM1406356	49080_sort_peaks.narrowPeak.bed	None	Macrophage	Blood	Cistrome
DNase-seq	CA	DHS	GSM1406357	49081_sort_peaks.narrowPeak.bed	None	Macrophage	Blood	Cistrome
DNase-seq	CA	DHS	GSM736607	44911_sort_peaks.narrowPeak.bed	CMK	Megakaryocyte	Blood	Cistrome
ATAC-seq	CA	ATAC	GSM1708259	78401_sort_peaks.narrowPeak.bed	Monocyte	Monocyte	Blood	Cistrome
DNase-seq	CA	DHS	GSM701503	3128_sort_peaks.narrowPeak.bed	None	Monocyte	Blood	Cistrome
DNase-seq	CA	DHS	GSM736513	40646_sort_peaks.narrowPeak.bed	None	Monocyte	Blood	Cistrome
DNase-seq	CA	DHS	GSM1024791	45036_sort_peaks.narrowPeak.bed	None	Monocyte	Blood	Cistrome
DNase-seq	CA	DHS	GSM1406348	49072_sort_peaks.narrowPeak.bed	None	Monocyte	Blood	Cistrome
DNase-seq	CA	DHS	GSM1406349	49073_sort_peaks.narrowPeak.bed	None	Monocyte	Blood	Cistrome
DNase-seq	CA	DHS	GSM1406353	49077_sort_peaks.narrowPeak.bed	None	Monocyte	Blood	Cistrome
DNase-seq	CA	DHS	GSM1406354	49078_sort_peaks.narrowPeak.bed	None	Monocyte	Blood	Cistrome
ATAC-seq	CA	ATAC	GSM2679876	79299_sort_peaks.narrowPeak.bed	None	Monocyte	Blood	Cistrome
ATAC-seq	CA	ATAC	GSM2679874	79301_sort_peaks.narrowPeak.bed	None	Monocyte	Blood	Cistrome
ATAC-seq	CA	ATAC	GSM2679872	79303_sort_peaks.narrowPeak.bed	None	Monocyte	Blood	Cistrome
ATAC-seq	CA	ATAC	GSM2679873	79304_sort_peaks.narrowPeak.bed	None	Monocyte	Blood	Cistrome
ATAC-seq	CA	ATAC	GSM2679870	79305_sort_peaks.narrowPeak.bed	None	Monocyte	Blood	Cistrome
ATAC-seq	CA	ATAC	GSM2679871	79306_sort_peaks.narrowPeak.bed	None	Monocyte	Blood	Cistrome
ATAC-seq	CA	ATAC	GSM2679888	79781_sort_peaks.narrowPeak.bed	None	Monocyte	Blood	Cistrome
ATAC-seq	CA	ATAC	GSM2679885	79796_sort_peaks.narrowPeak.bed	None	Monocyte	Blood	Cistrome
ATAC-seq	CA	ATAC	GSM2679884	79797_sort_peaks.narrowPeak.bed	None	Monocyte	Blood	Cistrome
ATAC-seq	CA	ATAC	GSM2679886	80181_sort_peaks.narrowPeak.bed	None	Monocyte	Blood	Cistrome
DNase-seq	CA	DHS	GSM722713	8488_sort_peaks.narrowPeak.bed	Kasumi-1	Myeloblast	Blood	Cistrome
DNase-seq	CA	DHS	ENCSR426IEA_1	62381_sort_peaks.narrowPeak.bed	KBM-7	Myeloblast	Blood	Cistrome
DNase-seq	CA	DHS	ENCSR426IEA_2	62382_sort_peaks.narrowPeak.bed	KBM-7	Myeloblast	Blood	Cistrome
DNase-seq	CA	DHS	GSM722714	8489_sort_peaks.narrowPeak.bed	None	Myeloblast	Blood	Cistrome
DNase-seq	CA	DHS	GSM701508	3123_sort_peaks.narrowPeak.bed	None	Natural Killer Cell	Blood	Cistrome
DNase-seq	CA	DHS	GSM665836	3149_sort_peaks.narrowPeak.bed	None	Natural Killer Cell	Blood	Cistrome
DNase-seq	CA	DHS	GSM665820	3165_sort_peaks.narrowPeak.bed	None	Natural Killer Cell	Blood	Cistrome
DNase-seq	CA	DHS	GSM1036372	40399_sort_peaks.narrowPeak.bed	None	Natural Killer Cell	Blood	Cistrome
DNase-seq	CA	DHS	GSM736626	44971_sort_peaks.narrowPeak.bed	HL-60	Promyeloblast	Blood	Cistrome
DNase-seq	CA	DHS	GSM736595	44972_sort_peaks.narrowPeak.bed	HL-60	Promyeloblast	Blood	Cistrome
ATAC-seq	CA	ATAC	GSM2243035	65308_sort_peaks.narrowPeak.bed	HL-60	Promyeloblast	Blood	Cistrome
ATAC-seq	CA	ATAC	GSM2322573	66077_sort_peaks.narrowPeak.bed	HL-60	Promyeloblast	Blood	Cistrome
ATAC-seq	CA	ATAC	GSM2322572	66078_sort_peaks.narrowPeak.bed	HL-60	Promyeloblast	Blood	Cistrome
ATAC-seq	CA	ATAC	GSM2083756	66171_sort_peaks.narrowPeak.bed	HL-60	Promyeloblast	Blood	Cistrome
ATAC-seq	CA	ATAC	GSM2083755	66172_sort_peaks.narrowPeak.bed	HL-60	Promyeloblast	Blood	Cistrome
ATAC-seq	CA	ATAC	GSM2083754	66173_sort_peaks.narrowPeak.bed	HL-60	Promyeloblast	Blood	Cistrome
DNase-seq	CA	DHS	GSM1014513	40966_sort_peaks.narrowPeak.bed	NB4	Promyelocytic cell	Blood	Cistrome
DNase-seq	CA	DHS	GSM736604	45037_sort_peaks.narrowPeak.bed	NB4	Promyelocytic cell	Blood	Cistrome
DNase-seq	CA	DHS	GSM736529	45038_sort_peaks.narrowPeak.bed	NB4	Promyelocytic cell	Blood	Cistrome
DNase-seq	CA	DHS	GSM1581819	55173_sort_peaks.narrowPeak.bed	None	Stem cell	Blood	Cistrome
DNase-seq	CA	DHS	GSM1581820	55174_sort_peaks.narrowPeak.bed	None	Stem cell	Blood	Cistrome
DNase-seq	CA	DHS	GSM736501	45018_sort_peaks.narrowPeak.bed	Jurkat	T Lymphocyte	Blood	Cistrome
DNase-seq	CA	DHS	GSM736492	45019_sort_peaks.narrowPeak.bed	Jurkat	T Lymphocyte	Blood	Cistrome
ATAC-seq	CA	ATAC	GSM2411164	78812_sort_peaks.narrowPeak.bed	Jurkat	T Lymphocyte	Blood	Cistrome
ATAC-seq	CA	ATAC	GSM2411160	78816_sort_peaks.narrowPeak.bed	Jurkat	T Lymphocyte	Blood	Cistrome
ATAC-seq	CA	ATAC	GSM2411161	78817_sort_peaks.narrowPeak.bed	Jurkat	T Lymphocyte	Blood	Cistrome
ATAC-seq	CA	ATAC	GSM2411162	78818_sort_peaks.narrowPeak.bed	Jurkat	T Lymphocyte	Blood	Cistrome
ATAC-seq	CA	ATAC	GSM2411163	78819_sort_peaks.narrowPeak.bed	Jurkat	T Lymphocyte	Blood	Cistrome
ATAC-seq	CA	ATAC	GSM2411159	80028_sort_peaks.narrowPeak.bed	Jurkat	T Lymphocyte	Blood	Cistrome
ATAC-seq	CA	ATAC	GSM2411158	80029_sort_peaks.narrowPeak.bed	Jurkat	T Lymphocyte	Blood	Cistrome
DNase-seq	CA	DHS	GSM701540	3091_sort_peaks.narrowPeak.bed	CD8	T Lymphocyte	Blood	Cistrome
DNase-seq	CA	DHS	GSM701539	3092_sort_peaks.narrowPeak.bed	CD4	T Lymphocyte	Blood	Cistrome
DNase-seq	CA	DHS	GSM701516	3115_sort_peaks.narrowPeak.bed	CD3	T Lymphocyte	Blood	Cistrome
DNase-seq	CA	DHS	GSM701499	3132_sort_peaks.narrowPeak.bed	CD8	T Lymphocyte	Blood	Cistrome
DNase-seq	CA	DHS	GSM701491	3140_sort_peaks.narrowPeak.bed	CD4	T Lymphocyte	Blood	Cistrome
DNase-seq	CA	DHS	GSM701489	3142_sort_peaks.narrowPeak.bed	CD4	T Lymphocyte	Blood	Cistrome
DNase-seq	CA	DHS	GSM701488	3143_sort_peaks.narrowPeak.bed	CD3	T Lymphocyte	Blood	Cistrome
DNase-seq	CA	DHS	GSM665839	3146_sort_peaks.narrowPeak.bed	CD4	T Lymphocyte	Blood	Cistrome
DNase-seq	CA	DHS	GSM665838	3147_sort_peaks.narrowPeak.bed	CD8	T Lymphocyte	Blood	Cistrome
DNase-seq	CA	DHS	GSM665837	3148_sort_peaks.narrowPeak.bed	CD3	T Lymphocyte	Blood	Cistrome
DNase-seq	CA	DHS	GSM665813	3172_sort_peaks.narrowPeak.bed	CD8	T Lymphocyte	Blood	Cistrome
DNase-seq	CA	DHS	GSM665812	3173_sort_peaks.narrowPeak.bed	CD4	T Lymphocyte	Blood	Cistrome
DNase-seq	CA	DHS	GSM1036259	40395_sort_peaks.narrowPeak.bed	CD3	T Lymphocyte	Blood	Cistrome
DNase-seq	CA	DHS	GSM1036373	40397_sort_peaks.narrowPeak.bed	CD8	T Lymphocyte	Blood	Cistrome
DNase-seq	CA	DHS	GSM1036374	40398_sort_peaks.narrowPeak.bed	CD4	T Lymphocyte	Blood	Cistrome
DNase-seq	CA	DHS	GSM1059530	40526_sort_peaks.narrowPeak.bed	CD4	T Lymphocyte	Blood	Cistrome
DNase-seq	CA	DHS	GSM817166	40860_sort_peaks.narrowPeak.bed	CD4	T Lymphocyte	Blood	Cistrome
DNase-seq	CA	DHS	GSM817160	40872_sort_peaks.narrowPeak.bed	CD8	T Lymphocyte	Blood	Cistrome
DNase-seq	CA	DHS	GSM1014523	40890_sort_peaks.narrowPeak.bed	CD4	T Lymphocyte	Blood	Cistrome
DNase-seq	CA	DHS	GSM1014537	40921_sort_peaks.narrowPeak.bed	CD4	T Lymphocyte	Blood	Cistrome
DNase-seq	CA	DHS	GSM1058790	40970_sort_peaks.narrowPeak.bed	CD8	T Lymphocyte	Blood	Cistrome
DNase-seq	CA	DHS	GSM774201	41047_sort_peaks.narrowPeak.bed	CD3	T Lymphocyte	Blood	Cistrome
DNase-seq	CA	DHS	GSM1024789	44909_sort_peaks.narrowPeak.bed	CD4	T Lymphocyte	Blood	Cistrome
DNase-seq	CA	DHS	GSM1024782	44910_sort_peaks.narrowPeak.bed	CD4	T Lymphocyte	Blood	Cistrome
DNase-seq	CA	DHS	GSM1024744	45081_sort_peaks.narrowPeak.bed	Treg	T Lymphocyte	Blood	Cistrome
DNase-seq	CA	DHS	GSM1024741	45082_sort_peaks.narrowPeak.bed	Treg	T Lymphocyte	Blood	Cistrome
ATAC-seq	CA	ATAC	GSM2863019	78844_sort_peaks.narrowPeak.bed	CD4	T Lymphocyte	Blood	Cistrome
ATAC-seq	CA	ATAC	GSM2863018	78845_sort_peaks.narrowPeak.bed	CD4	T Lymphocyte	Blood	Cistrome
DNase-seq	CA	DHS	GSM1024760	45071_sort_peaks.narrowPeak.bed	Th1	Th1	Blood	Cistrome
DNase-seq	CA	DHS	GSM736592	45072_sort_peaks.narrowPeak.bed	Th1	Th1	Blood	Cistrome
DNase-seq	CA	DHS	GSM1024749	45074_sort_peaks.narrowPeak.bed	Th1	Th1	Blood	Cistrome
DNase-seq	CA	DHS	GSM1024752	45075_sort_peaks.narrowPeak.bed	Th1	Th1	Blood	Cistrome
DNase-seq	CA	DHS	GSM1024753	45076_sort_peaks.narrowPeak.bed	Th1	Th1	Blood	Cistrome
ATAC-seq	CA	ATAC	GSM2863025	80143_sort_peaks.narrowPeak.bed	Th1	Th1	Blood	Cistrome
ATAC-seq	CA	ATAC	GSM2863021	80147_sort_peaks.narrowPeak.bed	Th1	Th1	Blood	Cistrome
ATAC-seq	CA	ATAC	GSM2863022	80148_sort_peaks.narrowPeak.bed	Th1	Th1	Blood	Cistrome
ATAC-seq	CA	ATAC	GSM2863023	80149_sort_peaks.narrowPeak.bed	Th1	Th1	Blood	Cistrome
DNase-seq	CA	DHS	GSM1024790	45073_sort_peaks.narrowPeak.bed	Th17	Th17	Blood	Cistrome
ATAC-seq	CA	ATAC	GSM2863030	78936_sort_peaks.narrowPeak.bed	Th17	Th17	Blood	Cistrome
ATAC-seq	CA	ATAC	GSM2863028	80150_sort_peaks.narrowPeak.bed	Th17	Th17	Blood	Cistrome
DNase-seq	CA	DHS	GSM1024792	45077_sort_peaks.narrowPeak.bed	Th2	Th2	Blood	Cistrome
DNase-seq	CA	DHS	GSM736502	45078_sort_peaks.narrowPeak.bed	Th2	Th2	Blood	Cistrome
DNase-seq	CA	DHS	GSM1024740	45079_sort_peaks.narrowPeak.bed	Th2	Th2	Blood	Cistrome
DNase-seq	CA	DHS	GSM1024739	45080_sort_peaks.narrowPeak.bed	Th2	Th2	Blood	Cistrome
ATAC-seq	CA	ATAC	GSM2863026	80144_sort_peaks.narrowPeak.bed	Th2	Th2	Blood	Cistrome
ATAC-seq	CA	ATAC	GSM2863027	80145_sort_peaks.narrowPeak.bed	Th2	Th2	Blood	Cistrome
ATAC-seq	CA	ATAC	GSM2863032	79879_sort_peaks.narrowPeak.bed	Treg	Treg	Blood	Cistrome
DNase-seq	CA	DHS	GSM1946437	78138_sort_peaks.narrowPeak.bed	hFOB	Embryonic Stem Cell	Bone	Cistrome
DNase-seq	CA	DHS	GSM1946441	78196_sort_peaks.narrowPeak.bed	hFOB	Embryonic Stem Cell	Bone	Cistrome
DNase-seq	CA	DHS	GSM1946440	78197_sort_peaks.narrowPeak.bed	hFOB	Embryonic Stem Cell	Bone	Cistrome
DNase-seq	CA	DHS	GSM1946435	78493_sort_peaks.narrowPeak.bed	hFOB	Embryonic Stem Cell	Bone	Cistrome
DNase-seq	CA	DHS	GSM1946438	78494_sort_peaks.narrowPeak.bed	hFOB	Embryonic Stem Cell	Bone	Cistrome
DNase-seq	CA	DHS	ENCSR083STA_1	62356_sort_peaks.narrowPeak.bed	MG-63	Fibroblast	Bone	Cistrome
DNase-seq	CA	DHS	ENCSR083STA_2	62357_sort_peaks.narrowPeak.bed	MG-63	Fibroblast	Bone	Cistrome
DNase-seq	CA	DHS	ENCSR620WAR_1	62396_sort_peaks.narrowPeak.bed	SJSA-1	Fibroblast	Bone	Cistrome
DNase-seq	CA	DHS	ENCSR620WAR_2	62397_sort_peaks.narrowPeak.bed	SJSA-1	Fibroblast	Bone	Cistrome
ATAC-seq	CA	ATAC	GSM1818001	61498_sort_peaks.narrowPeak.bed	UCH2	None	Bone	Cistrome
ATAC-seq	CA	ATAC	GSM1818002	61499_sort_peaks.narrowPeak.bed	UCH2	None	Bone	Cistrome
DNase-seq	CA	DHS	GSM816654	7922_sort_peaks.narrowPeak.bed	None	Osteoblast	Bone	Cistrome
DNase-seq	CA	DHS	GSM1008601	40988_sort_peaks.narrowPeak.bed	K562	Erythroblast	Bone Marrow	Cistrome
DNase-seq	CA	DHS	ENCSR141VJJ_1	62462_sort_peaks.narrowPeak.bed	K562	Erythroblast	Bone Marrow	Cistrome
DNase-seq	CA	DHS	ENCSR622RJN_1	62468_sort_peaks.narrowPeak.bed	K562	Erythroblast	Bone Marrow	Cistrome
DNase-seq	CA	DHS	ENCSR229PFU_1	63054_sort_peaks.narrowPeak.bed	K562	Erythroblast	Bone Marrow	Cistrome
DNase-seq	CA	DHS	ENCSR518HJD_1	63768_sort_peaks.narrowPeak.bed	K562	Erythroblast	Bone Marrow	Cistrome
DNase-seq	CA	DHS	ENCSR577TXK_1	63949_sort_peaks.narrowPeak.bed	K562	Erythroblast	Bone Marrow	Cistrome
DNase-seq	CA	DHS	ENCSR724SCF_1	64337_sort_peaks.narrowPeak.bed	K562	Erythroblast	Bone Marrow	Cistrome
DNase-seq	CA	DHS	ENCSR901BRM_1	64793_sort_peaks.narrowPeak.bed	K562	Erythroblast	Bone Marrow	Cistrome
DNase-seq	CA	DHS	ENCSR945ENZ_1	64910_sort_peaks.narrowPeak.bed	K562	Erythroblast	Bone Marrow	Cistrome
DNase-seq	CA	DHS	ENCSR982JMP_1	65025_sort_peaks.narrowPeak.bed	K562	Erythroblast	Bone Marrow	Cistrome
ATAC-seq	CA	ATAC	GSM2439079	65900_sort_peaks.narrowPeak.bed	K562	Erythroblast	Bone Marrow	Cistrome
ATAC-seq	CA	ATAC	GSM2439077	65902_sort_peaks.narrowPeak.bed	K562	Erythroblast	Bone Marrow	Cistrome
ATAC-seq	CA	ATAC	GSM2439076	65903_sort_peaks.narrowPeak.bed	K562	Erythroblast	Bone Marrow	Cistrome
ATAC-seq	CA	ATAC	GSM2439075	65904_sort_peaks.narrowPeak.bed	K562	Erythroblast	Bone Marrow	Cistrome
ATAC-seq	CA	ATAC	GSM2439074	65905_sort_peaks.narrowPeak.bed	K562	Erythroblast	Bone Marrow	Cistrome
ATAC-seq	CA	ATAC	GSM2439073	65906_sort_peaks.narrowPeak.bed	K562	Erythroblast	Bone Marrow	Cistrome
ATAC-seq	CA	ATAC	GSM2439071	65908_sort_peaks.narrowPeak.bed	K562	Erythroblast	Bone Marrow	Cistrome
ATAC-seq	CA	ATAC	GSM2439070	65909_sort_peaks.narrowPeak.bed	K562	Erythroblast	Bone Marrow	Cistrome
ATAC-seq	CA	ATAC	GSM2439068	65911_sort_peaks.narrowPeak.bed	K562	Erythroblast	Bone Marrow	Cistrome
DNase-seq	CA	DHS	GSM722715	8490_sort_peaks.narrowPeak.bed	CD34	Myeloblast	Bone Marrow	Cistrome
DNase-seq	CA	DHS	GSM722716	8491_sort_peaks.narrowPeak.bed	CD34	Myeloblast	Bone Marrow	Cistrome
ATAC-seq	CA	ATAC	GSM2113547	61698_sort_peaks.narrowPeak.bed	SHEP-21N	Neuroblastoma cell	Bone Marrow	Cistrome
DNase-seq	CA	DHS	GSM1024785	44900_sort_peaks.narrowPeak.bed	HS27a	None	Bone Marrow	Cistrome
DNase-seq	CA	DHS	GSM1024757	44902_sort_peaks.narrowPeak.bed	HS27a	None	Bone Marrow	Cistrome
DNase-seq	CA	DHS	GSM1024748	44903_sort_peaks.narrowPeak.bed	HS27a	None	Bone Marrow	Cistrome
ATAC-seq	CA	ATAC	GSM2700775	80998_sort_peaks.narrowPeak.bed	SH-SY5Y	None	Bone Marrow	Cistrome
DNase-seq	CA	DHS	GSM849026	41109_sort_peaks.narrowPeak.bed	NH-A	Astrocyte	Brain	Cistrome
DNase-seq	CA	DHS	GSM736584	45039_sort_peaks.narrowPeak.bed	NH-A	Astrocyte	Brain	Cistrome
DNase-seq	CA	DHS	GSM736544	45040_sort_peaks.narrowPeak.bed	NH-A	Astrocyte	Brain	Cistrome
DNase-seq	CA	DHS	ENCSR932KWJ_1	62405_sort_peaks.narrowPeak.bed	A-172	Glial Cell	Brain	Cistrome
DNase-seq	CA	DHS	ENCSR932KWJ_2	62406_sort_peaks.narrowPeak.bed	A-172	Glial Cell	Brain	Cistrome
DNase-seq	CA	DHS	GSM816668	40776_sort_peaks.narrowPeak.bed	H54	Glial Cell	Brain	Cistrome
DNase-seq	CA	DHS	GSM1014538	40968_sort_peaks.narrowPeak.bed	M059J	Glial Cell	Brain	Cistrome
DNase-seq	CA	DHS	GSM1024773	45028_sort_peaks.narrowPeak.bed	M059J	Glial Cell	Brain	Cistrome
DNase-seq	CA	DHS	GSM1024794	45029_sort_peaks.narrowPeak.bed	M059J	Glial Cell	Brain	Cistrome
DNase-seq	CA	DHS	GSM905351	40520_sort_peaks.narrowPeak.bed	U87MG	Glial Cell	Brain	Cistrome
DNase-seq	CA	DHS	GSM905353	40521_sort_peaks.narrowPeak.bed	U87MG	Glial Cell	Brain	Cistrome
DNase-seq	CA	DHS	GSM905352	40522_sort_peaks.narrowPeak.bed	U87MG	Glial Cell	Brain	Cistrome
DNase-seq	CA	DHS	GSM905354	40523_sort_peaks.narrowPeak.bed	U87MG	Glial Cell	Brain	Cistrome
DNase-seq	CA	DHS	GSM736622	44896_sort_peaks.narrowPeak.bed	BE2-C	Neuroblast	Brain	Cistrome
DNase-seq	CA	DHS	GSM736508	44897_sort_peaks.narrowPeak.bed	BE2-C	Neuroblast	Brain	Cistrome
ATAC-seq	CA	ATAC	GSM2113544	61618_sort_peaks.narrowPeak.bed	BE2-C	Neuroblast	Brain	Cistrome
ATAC-seq	CA	ATAC	GSM2700773	80999_sort_peaks.narrowPeak.bed	SK-N-AS	Neuroblast	Brain	Cistrome
DNase-seq	CA	DHS	ENCSR946MVP_1	62448_sort_peaks.narrowPeak.bed	SK-N-DZ	Neuroblast	Brain	Cistrome
DNase-seq	CA	DHS	ENCSR000FJL_1	62501_sort_peaks.narrowPeak.bed	SK-N-DZ	Neuroblast	Brain	Cistrome
DNase-seq	CA	DHS	ENCSR000FJL_2	62502_sort_peaks.narrowPeak.bed	SK-N-DZ	Neuroblast	Brain	Cistrome
DNase-seq	CA	DHS	ENCSR000FJL_3	62503_sort_peaks.narrowPeak.bed	SK-N-DZ	Neuroblast	Brain	Cistrome
DNase-seq	CA	DHS	ENCSR809CEA_1	62472_sort_peaks.narrowPeak.bed	H4	Neuroglioma cell	Brain	Cistrome
DNase-seq	CA	DHS	ENCSR809CEA_2	62473_sort_peaks.narrowPeak.bed	H4	Neuroglioma cell	Brain	Cistrome
DNase-seq	CA	DHS	GSM646566	40601_sort_peaks.narrowPeak.bed	SK-N-SH_RA	Neuron	Brain	Cistrome
DNase-seq	CA	DHS	GSM736559	45067_sort_peaks.narrowPeak.bed	SK-N-SH_RA	Neuron	Brain	Cistrome
DNase-seq	CA	DHS	GSM736578	45068_sort_peaks.narrowPeak.bed	SK-N-SH_RA	Neuron	Brain	Cistrome
DNase-seq	CA	DHS	GSM736522	45065_sort_peaks.narrowPeak.bed	SK-N-MC	None	Brain	Cistrome
DNase-seq	CA	DHS	GSM736570	45066_sort_peaks.narrowPeak.bed	SK-N-MC	None	Brain	Cistrome
DNase-seq	CA	DHS	GSM1858670	78625_sort_peaks.narrowPeak.bed	ZR-75-1	Embryonic Stem Cell	Breast	Cistrome
DNase-seq	CA	DHS	GSM1858671	78626_sort_peaks.narrowPeak.bed	ZR-75-1	Embryonic Stem Cell	Breast	Cistrome
DNase-seq	CA	DHS	GSM1858672	78627_sort_peaks.narrowPeak.bed	ZR-75-1	Embryonic Stem Cell	Breast	Cistrome
DNase-seq	CA	DHS	GSM1858669	78686_sort_peaks.narrowPeak.bed	ZR-75-1	Embryonic Stem Cell	Breast	Cistrome
ATAC-seq	CA	ATAC	GSM2357380	65390_sort_peaks.narrowPeak.bed	MCF-10A	Epithelium	Breast	Cistrome
ATAC-seq	CA	ATAC	GSM2357379	65391_sort_peaks.narrowPeak.bed	MCF-10A	Epithelium	Breast	Cistrome
DNase-seq	CA	DHS	GSM2676284	79427_sort_peaks.narrowPeak.bed	MCF-10A	Epithelium	Breast	Cistrome
DNase-seq	CA	DHS	GSM2676285	79428_sort_peaks.narrowPeak.bed	MCF-10A	Epithelium	Breast	Cistrome
DNase-seq	CA	DHS	GSM2676282	79429_sort_peaks.narrowPeak.bed	MCF-10A	Epithelium	Breast	Cistrome
DNase-seq	CA	DHS	GSM2676283	79430_sort_peaks.narrowPeak.bed	MCF-10A	Epithelium	Breast	Cistrome
DNase-seq	CA	DHS	GSM736581	45030_sort_peaks.narrowPeak.bed	MCF-7	Epithelium	Breast	Cistrome
DNase-seq	CA	DHS	GSM736588	45031_sort_peaks.narrowPeak.bed	MCF-7	Epithelium	Breast	Cistrome
DNase-seq	CA	DHS	GSM1024764	45032_sort_peaks.narrowPeak.bed	MCF-7	Epithelium	Breast	Cistrome
DNase-seq	CA	DHS	GSM1024767	45033_sort_peaks.narrowPeak.bed	MCF-7	Epithelium	Breast	Cistrome
DNase-seq	CA	DHS	GSM1024784	45034_sort_peaks.narrowPeak.bed	MCF-7	Epithelium	Breast	Cistrome
DNase-seq	CA	DHS	GSM1024783	45035_sort_peaks.narrowPeak.bed	MCF-7	Epithelium	Breast	Cistrome
ATAC-seq	CA	ATAC	GSM2714246	79675_sort_peaks.narrowPeak.bed	MCF-7	Epithelium	Breast	Cistrome
ATAC-seq	CA	ATAC	GSM2714245	79676_sort_peaks.narrowPeak.bed	MCF-7	Epithelium	Breast	Cistrome
ATAC-seq	CA	ATAC	GSM2714244	79678_sort_peaks.narrowPeak.bed	MCF-7	Epithelium	Breast	Cistrome
ATAC-seq	CA	ATAC	GSM2714247	81060_sort_peaks.narrowPeak.bed	MCF-7	Epithelium	Breast	Cistrome
ATAC-seq	CA	ATAC	GSM1855976	61703_sort_peaks.narrowPeak.bed	MDA-MB-231	Epithelium	Breast	Cistrome
ATAC-seq	CA	ATAC	GSM1855977	61704_sort_peaks.narrowPeak.bed	MDA-MB-231	Epithelium	Breast	Cistrome
ATAC-seq	CA	ATAC	GSM1855978	61705_sort_peaks.narrowPeak.bed	MDA-MB-231	Epithelium	Breast	Cistrome
ATAC-seq	CA	ATAC	GSM1855982	61709_sort_peaks.narrowPeak.bed	MDA-MB-231	Epithelium	Breast	Cistrome
ATAC-seq	CA	ATAC	GSM1855983	61710_sort_peaks.narrowPeak.bed	MDA-MB-231	Epithelium	Breast	Cistrome
ATAC-seq	CA	ATAC	GSM1855984	61711_sort_peaks.narrowPeak.bed	MDA-MB-231	Epithelium	Breast	Cistrome
DNase-seq	CA	DHS	GSM2242135	78266_sort_peaks.narrowPeak.bed	MDA-MB-231	Epithelium	Breast	Cistrome
DNase-seq	CA	DHS	GSM2242136	78268_sort_peaks.narrowPeak.bed	MDA-MB-231	Epithelium	Breast	Cistrome
ATAC-seq	CA	ATAC	GSM2692630	79476_sort_peaks.narrowPeak.bed	T47D	None	Breast	Cistrome
ATAC-seq	CA	ATAC	GSM2692631	80717_sort_peaks.narrowPeak.bed	T47D	None	Breast	Cistrome
DNase-seq	CA	DHS	GSM1024756	45041_sort_peaks.narrowPeak.bed	NHBE_RA	Epithelium	Bronchia	Cistrome
DNase-seq	CA	DHS	GSM1024781	45042_sort_peaks.narrowPeak.bed	NHBE_RA	Epithelium	Bronchia	Cistrome
DNase-seq	CA	DHS	ENCSR015BGH_1	62542_sort_peaks.narrowPeak.bed	None	None	caudate nucleus	Cistrome
DNase-seq	CA	DHS	GSM736586	44932_sort_peaks.narrowPeak.bed	None	Astrocyte	Cerebellum	Cistrome
DNase-seq	CA	DHS	GSM736538	44933_sort_peaks.narrowPeak.bed	None	Astrocyte	Cerebellum	Cistrome
DNase-seq	CA	DHS	ENCSR503HIB_2	62378_sort_peaks.narrowPeak.bed	None	Cortex	Cerebellum	Cistrome
DNase-seq	CA	DHS	ENCSR503HIB_1	62478_sort_peaks.narrowPeak.bed	None	Cortex	Cerebellum	Cistrome
DNase-seq	CA	DHS	ENCSR346IHH_1	62372_sort_peaks.narrowPeak.bed	Daoy	Polygonal	Cerebellum	Cistrome
DNase-seq	CA	DHS	ENCSR346IHH_2	62373_sort_peaks.narrowPeak.bed	Daoy	Polygonal	Cerebellum	Cistrome
DNase-seq	CA	DHS	GSM763533	5020_sort_peaks.narrowPeak.bed	HeLa	Epithelium	Cervix	Cistrome
DNase-seq	CA	DHS	GSM623514	35747_sort_peaks.narrowPeak.bed	HeLa-S3	Epithelium	Cervix	Cistrome
DNase-seq	CA	DHS	GSM816643	40759_sort_peaks.narrowPeak.bed	HeLa-S3	Epithelium	Cervix	Cistrome
DNase-seq	CA	DHS	GSM816633	40777_sort_peaks.narrowPeak.bed	HeLa-S3	Epithelium	Cervix	Cistrome
DNase-seq	CA	DHS	GSM736510	44959_sort_peaks.narrowPeak.bed	HeLa-S3	Epithelium	Cervix	Cistrome
DNase-seq	CA	DHS	GSM736564	44960_sort_peaks.narrowPeak.bed	HeLa-S3	Epithelium	Cervix	Cistrome
DNase-seq	CA	DHS	GSM736587	44904_sort_peaks.narrowPeak.bed	Caco-2	Epithelium	Colon	Cistrome
DNase-seq	CA	DHS	GSM736500	44905_sort_peaks.narrowPeak.bed	Caco-2	Epithelium	Colon	Cistrome
DNase-seq	CA	DHS	GSM2224587	78243_sort_peaks.narrowPeak.bed	Caco-2	Epithelium	Colon	Cistrome
DNase-seq	CA	DHS	GSM883679	39138_sort_peaks.narrowPeak.bed	None	Epithelium	Colon	Cistrome
DNase-seq	CA	DHS	ENCSR429RHR_1	63562_sort_peaks.narrowPeak.bed	RKO	Epithelium	Colon	Cistrome
DNase-seq	CA	DHS	ENCSR429RHR_2	63563_sort_peaks.narrowPeak.bed	RKO	Epithelium	Colon	Cistrome
DNase-seq	CA	DHS	GSM2224592	78447_sort_peaks.narrowPeak.bed	RKO	Epithelium	Colon	Cistrome
DNase-seq	CA	DHS	GSM2224588	78402_sort_peaks.narrowPeak.bed	COLO 205	None	Colon	Cistrome
DNase-seq	CA	DHS	GSM2224589	78403_sort_peaks.narrowPeak.bed	GP5d	None	Colon	Cistrome
DNase-seq	CA	DHS	GSM1224666	42165_sort_peaks.narrowPeak.bed	HCT-116	None	Colon	Cistrome
DNase-seq	CA	DHS	GSM1224667	42166_sort_peaks.narrowPeak.bed	HCT-116	None	Colon	Cistrome
DNase-seq	CA	DHS	GSM1224668	42167_sort_peaks.narrowPeak.bed	HCT-116	None	Colon	Cistrome
DNase-seq	CA	DHS	GSM1224669	42168_sort_peaks.narrowPeak.bed	HCT-116	None	Colon	Cistrome
DNase-seq	CA	DHS	GSM736600	44955_sort_peaks.narrowPeak.bed	HCT-116	None	Colon	Cistrome
DNase-seq	CA	DHS	GSM736493	44956_sort_peaks.narrowPeak.bed	HCT-116	None	Colon	Cistrome
ATAC-seq	CA	ATAC	GSM2579644	66174_sort_peaks.narrowPeak.bed	HCT-116	None	Colon	Cistrome
ATAC-seq	CA	ATAC	GSM2719727	80024_sort_peaks.narrowPeak.bed	HCT-116	None	Colon	Cistrome
ATAC-seq	CA	ATAC	GSM2719726	80025_sort_peaks.narrowPeak.bed	HCT-116	None	Colon	Cistrome
ATAC-seq	CA	ATAC	GSM2719725	80026_sort_peaks.narrowPeak.bed	HCT-116	None	Colon	Cistrome
ATAC-seq	CA	ATAC	GSM2719724	80027_sort_peaks.narrowPeak.bed	HCT-116	None	Colon	Cistrome
DNase-seq	CA	DHS	ENCSR814KRX_1	62400_sort_peaks.narrowPeak.bed	HT29	None	Colon	Cistrome
DNase-seq	CA	DHS	ENCSR814KRX_2	62401_sort_peaks.narrowPeak.bed	HT29	None	Colon	Cistrome
DNase-seq	CA	DHS	ENCSR503BEM_1	63735_sort_peaks.narrowPeak.bed	LoVo	None	Colon	Cistrome
DNase-seq	CA	DHS	ENCSR503BEM_2	63736_sort_peaks.narrowPeak.bed	LoVo	None	Colon	Cistrome
DNase-seq	CA	DHS	GSM2224597	78500_sort_peaks.narrowPeak.bed	LoVo	None	Colon	Cistrome
DNase-seq	CA	DHS	ENCSR790FIS_1	64527_sort_peaks.narrowPeak.bed	None	None	Colon	Cistrome
DNase-seq	CA	DHS	ENCSR979ZJS_1	65024_sort_peaks.narrowPeak.bed	None	None	Colon	Cistrome
DNase-seq	CA	DHS	ENCSR217SET_1	63012_sort_peaks.narrowPeak.bed	SW480	None	Colon	Cistrome
DNase-seq	CA	DHS	ENCSR217SET_2	63013_sort_peaks.narrowPeak.bed	SW480	None	Colon	Cistrome
DNase-seq	CA	DHS	GSM2224594	78450_sort_peaks.narrowPeak.bed	SW480	None	Colon	Cistrome
DNase-seq	CA	DHS	GSM2058016	78453_sort_peaks.narrowPeak.bed	None	None	Colon Crypt	Cistrome
DNase-seq	CA	DHS	GSM2058015	78454_sort_peaks.narrowPeak.bed	None	None	Colon Crypt	Cistrome
DNase-seq	CA	DHS	GSM1014510	40884_sort_peaks.narrowPeak.bed	None	Fibroblast	Connective Tissue	Cistrome
DNase-seq	CA	DHS	GSM736491	45016_sort_peaks.narrowPeak.bed	None	Fibroblast	Connective Tissue	Cistrome
DNase-seq	CA	DHS	GSM736534	45017_sort_peaks.narrowPeak.bed	None	Fibroblast	Connective Tissue	Cistrome
DNase-seq	CA	DHS	ENCSR000FDI_1	62475_sort_peaks.narrowPeak.bed	HT1080	None	Connective Tissue	Cistrome
DNase-seq	CA	DHS	ENCSR000FDI_2	62476_sort_peaks.narrowPeak.bed	HT1080	None	Connective Tissue	Cistrome
ATAC-seq	CA	ATAC	GSM1972152	65251_sort_peaks.narrowPeak.bed	HT1080	None	Connective Tissue	Cistrome
ATAC-seq	CA	ATAC	GSM1972151	65252_sort_peaks.narrowPeak.bed	HT1080	None	Connective Tissue	Cistrome
ATAC-seq	CA	ATAC	GSM1972150	65253_sort_peaks.narrowPeak.bed	HT1080	None	Connective Tissue	Cistrome
ATAC-seq	CA	ATAC	GSM1972149	65254_sort_peaks.narrowPeak.bed	HT1080	None	Connective Tissue	Cistrome
ATAC-seq	CA	ATAC	GSM1972148	65255_sort_peaks.narrowPeak.bed	HT1080	None	Connective Tissue	Cistrome
ATAC-seq	CA	ATAC	GSM1972147	65256_sort_peaks.narrowPeak.bed	HT1080	None	Connective Tissue	Cistrome
ATAC-seq	CA	ATAC	GSM1972145	65258_sort_peaks.narrowPeak.bed	HT1080	None	Connective Tissue	Cistrome
DNase-seq	CA	DHS	GSM723022	41023_sort_peaks.narrowPeak.bed	Haematopoietic Progenitor Cell	Haematopoietic Progenitor Cell	Cord blood	Cistrome
DNase-seq	CA	DHS	GSM1059529	40531_sort_peaks.narrowPeak.bed	CD34	None	Cord blood	Cistrome
DNase-seq	CA	DHS	GSM701526	3105_sort_peaks.narrowPeak.bed	CD3	T Lymphocyte	Cord blood	Cistrome
DNase-seq	CA	DHS	GSM701525	3106_sort_peaks.narrowPeak.bed	CD3	T Lymphocyte	Cord blood	Cistrome
DNase-seq	CA	DHS	GSM1102737	40699_sort_peaks.narrowPeak.bed	CD3	T Lymphocyte	Cord blood	Cistrome
ATAC-seq	CA	ATAC	GSM1662254	61785_sort_peaks.narrowPeak.bed	None	Epithelium	Corneal Epithelium	Cistrome
ATAC-seq	CA	ATAC	GSM1662255	61786_sort_peaks.narrowPeak.bed	Corneal Epithelium	Epithelium	Corneal Epithelium	Cistrome
ATAC-seq	CA	ATAC	GSM1662256	61787_sort_peaks.narrowPeak.bed	Corneal Epithelium	Epithelium	Corneal Epithelium	Cistrome
ATAC-seq	CA	ATAC	GSM1662257	61788_sort_peaks.narrowPeak.bed	Corneal Epithelium	Epithelium	Corneal Epithelium	Cistrome
ATAC-seq	CA	ATAC	GSM1876025	78362_sort_peaks.narrowPeak.bed	None	Smooth Muscle Cell	Coronary artery smooth muscle	Cistrome
ATAC-seq	CA	ATAC	GSM1876027	78364_sort_peaks.narrowPeak.bed	None	Smooth Muscle Cell	Coronary artery smooth muscle	Cistrome
ATAC-seq	CA	ATAC	GSM1876026	78365_sort_peaks.narrowPeak.bed	None	Smooth Muscle Cell	Coronary artery smooth muscle	Cistrome
ATAC-seq	CA	ATAC	GSM1876028	78371_sort_peaks.narrowPeak.bed	None	Smooth Muscle Cell	Coronary artery smooth muscle	Cistrome
ATAC-seq	CA	ATAC	GSM1817203	61492_sort_peaks.narrowPeak.bed	None	Neural crest cell	Cranial	Cistrome
ATAC-seq	CA	ATAC	GSM1817205	61494_sort_peaks.narrowPeak.bed	None	Neural crest cell	Cranial	Cistrome
ATAC-seq	CA	ATAC	GSM1817207	61496_sort_peaks.narrowPeak.bed	None	Neural crest cell	Cranial	Cistrome
DNase-seq	CA	DHS	GSM816644	40778_sort_peaks.narrowPeak.bed	Htr8	None	Ectoderm	Cistrome
DNase-seq	CA	DHS	GSM623513	35742_sort_peaks.narrowPeak.bed	H1	Embryonic Stem Cell	Embryo	Cistrome
DNase-seq	CA	DHS	GSM817215	40513_sort_peaks.narrowPeak.bed	H1	Embryonic Stem Cell	Embryo	Cistrome
DNase-seq	CA	DHS	GSM909313	40692_sort_peaks.narrowPeak.bed	H1	Embryonic Stem Cell	Embryo	Cistrome
DNase-seq	CA	DHS	GSM909314	40694_sort_peaks.narrowPeak.bed	H1	Embryonic Stem Cell	Embryo	Cistrome
DNase-seq	CA	DHS	GSM878621	40706_sort_peaks.narrowPeak.bed	H1	Embryonic Stem Cell	Embryo	Cistrome
DNase-seq	CA	DHS	GSM878616	40711_sort_peaks.narrowPeak.bed	H1	Embryonic Stem Cell	Embryo	Cistrome
DNase-seq	CA	DHS	GSM878628	40715_sort_peaks.narrowPeak.bed	H1	Embryonic Stem Cell	Embryo	Cistrome
DNase-seq	CA	DHS	GSM878615	40745_sort_peaks.narrowPeak.bed	H1	Embryonic Stem Cell	Embryo	Cistrome
DNase-seq	CA	DHS	GSM878614	40751_sort_peaks.narrowPeak.bed	H1	Embryonic Stem Cell	Embryo	Cistrome
DNase-seq	CA	DHS	GSM816632	40767_sort_peaks.narrowPeak.bed	H1	Embryonic Stem Cell	Embryo	Cistrome
DNase-seq	CA	DHS	GSM906379	40783_sort_peaks.narrowPeak.bed	H1	Embryonic Stem Cell	Embryo	Cistrome
DNase-seq	CA	DHS	GSM906381	40784_sort_peaks.narrowPeak.bed	H1	Embryonic Stem Cell	Embryo	Cistrome
DNase-seq	CA	DHS	GSM906382	40785_sort_peaks.narrowPeak.bed	H1	Embryonic Stem Cell	Embryo	Cistrome
DNase-seq	CA	DHS	GSM906380	40786_sort_peaks.narrowPeak.bed	H1	Embryonic Stem Cell	Embryo	Cistrome
DNase-seq	CA	DHS	GSM817198	40873_sort_peaks.narrowPeak.bed	H1	Embryonic Stem Cell	Embryo	Cistrome
DNase-seq	CA	DHS	GSM736582	44923_sort_peaks.narrowPeak.bed	H1	Embryonic Stem Cell	Embryo	Cistrome
ATAC-seq	CA	ATAC	GSM2386583	66040_sort_peaks.narrowPeak.bed	H1	Embryonic Stem Cell	Embryo	Cistrome
ATAC-seq	CA	ATAC	GSM2386582	66041_sort_peaks.narrowPeak.bed	H1	Embryonic Stem Cell	Embryo	Cistrome
ATAC-seq	CA	ATAC	GSM2386581	66042_sort_peaks.narrowPeak.bed	H1	Embryonic Stem Cell	Embryo	Cistrome
ATAC-seq	CA	ATAC	GSM2386580	66043_sort_peaks.narrowPeak.bed	H1	Embryonic Stem Cell	Embryo	Cistrome
ATAC-seq	CA	ATAC	GSM2386579	66044_sort_peaks.narrowPeak.bed	H1	Embryonic Stem Cell	Embryo	Cistrome
ATAC-seq	CA	ATAC	GSM2386578	66045_sort_peaks.narrowPeak.bed	H1	Embryonic Stem Cell	Embryo	Cistrome
ATAC-seq	CA	ATAC	GSM2386577	66046_sort_peaks.narrowPeak.bed	H1	Embryonic Stem Cell	Embryo	Cistrome
ATAC-seq	CA	ATAC	GSM2386576	66047_sort_peaks.narrowPeak.bed	H1	Embryonic Stem Cell	Embryo	Cistrome
DNase-seq	CA	DHS	GSM1008596	40997_sort_peaks.narrowPeak.bed	H7	Embryonic Stem Cell	Embryo	Cistrome
DNase-seq	CA	DHS	GSM1024774	44926_sort_peaks.narrowPeak.bed	H7	Embryonic Stem Cell	Embryo	Cistrome
DNase-seq	CA	DHS	GSM1024778	44927_sort_peaks.narrowPeak.bed	H7	Embryonic Stem Cell	Embryo	Cistrome
DNase-seq	CA	DHS	GSM1024754	44928_sort_peaks.narrowPeak.bed	H7	Embryonic Stem Cell	Embryo	Cistrome
DNase-seq	CA	DHS	GSM1024755	44929_sort_peaks.narrowPeak.bed	H7	Embryonic Stem Cell	Embryo	Cistrome
DNase-seq	CA	DHS	GSM1024758	44930_sort_peaks.narrowPeak.bed	H7	Embryonic Stem Cell	Embryo	Cistrome
DNase-seq	CA	DHS	GSM1024759	44931_sort_peaks.narrowPeak.bed	H7	Embryonic Stem Cell	Embryo	Cistrome
ATAC-seq	CA	ATAC	GSM2257299	61679_sort_peaks.narrowPeak.bed	H7	Embryonic Stem Cell	Embryo	Cistrome
ATAC-seq	CA	ATAC	GSM2257296	78236_sort_peaks.narrowPeak.bed	H7	Embryonic Stem Cell	Embryo	Cistrome
ATAC-seq	CA	ATAC	GSM2257295	78318_sort_peaks.narrowPeak.bed	H7	Embryonic Stem Cell	Embryo	Cistrome
ATAC-seq	CA	ATAC	GSM2257292	78434_sort_peaks.narrowPeak.bed	H7	Embryonic Stem Cell	Embryo	Cistrome
DNase-seq	CA	DHS	GSM878613	40724_sort_peaks.narrowPeak.bed	H9	Embryonic Stem Cell	Embryo	Cistrome
DNase-seq	CA	DHS	GSM878612	40758_sort_peaks.narrowPeak.bed	H9	Embryonic Stem Cell	Embryo	Cistrome
ATAC-seq	CA	ATAC	GSM2425099	80617_sort_peaks.narrowPeak.bed	H9	Embryonic Stem Cell	Embryo	Cistrome
DNase-seq	CA	DHS	GSM816629	40775_sort_peaks.narrowPeak.bed	None	Embryonic Stem Cell	Embryo	Cistrome
DNase-seq	CA	DHS	GSM1024751	45051_sort_peaks.narrowPeak.bed	NT2-D1	None	Embryo	Cistrome
DNase-seq	CA	DHS	GSM1024795	45052_sort_peaks.narrowPeak.bed	NT2-D1	None	Embryo	Cistrome
DNase-seq	CA	DHS	ENCSR435NHO_1	63575_sort_peaks.narrowPeak.bed	None	None	embryonic facial prominence	Cistrome
DNase-seq	CA	DHS	ENCSR435NHO_2	63576_sort_peaks.narrowPeak.bed	None	None	embryonic facial prominence	Cistrome
DNase-seq	CA	DHS	ENCSR863XNX_1	64701_sort_peaks.narrowPeak.bed	None	None	embryonic facial prominence	Cistrome
DNase-seq	CA	DHS	GSM1014511	40925_sort_peaks.narrowPeak.bed	HEEpiC	Epithelium	Esophagus	Cistrome
DNase-seq	CA	DHS	GSM736532	44957_sort_peaks.narrowPeak.bed	HEEpiC	Epithelium	Esophagus	Cistrome
DNase-seq	CA	DHS	GSM736585	44958_sort_peaks.narrowPeak.bed	HEEpiC	Epithelium	Esophagus	Cistrome
DNase-seq	CA	DHS	GSM736547	44951_sort_peaks.narrowPeak.bed	HConF	Fibroblast	Eye	Cistrome
DNase-seq	CA	DHS	GSM736515	44952_sort_peaks.narrowPeak.bed	HConF	Fibroblast	Eye	Cistrome
DNase-seq	CA	DHS	ENCSR782XFY_1	62359_sort_peaks.narrowPeak.bed	None	None	Eye	Cistrome
DNase-seq	CA	DHS	ENCSR782XFY_2	62360_sort_peaks.narrowPeak.bed	None	None	Eye	Cistrome
DNase-seq	CA	DHS	ENCSR127PWK	62361_sort_peaks.narrowPeak.bed	None	None	Eye	Cistrome
DNase-seq	CA	DHS	GSM736495	45083_sort_peaks.narrowPeak.bed	WERI-Rb-1	None	Eye	Cistrome
DNase-seq	CA	DHS	GSM736636	45084_sort_peaks.narrowPeak.bed	WERI-Rb-1	None	Eye	Cistrome
DNase-seq	CA	DHS	GSM665799	3182_sort_peaks.narrowPeak.bed	None	None	Fetal Adrenal Gland	Cistrome
DNase-seq	CA	DHS	GSM530653	3213_sort_peaks.narrowPeak.bed	None	None	Fetal Adrenal Gland	Cistrome
DNase-seq	CA	DHS	GSM878658	40719_sort_peaks.narrowPeak.bed	None	None	Fetal Adrenal Gland	Cistrome
DNase-seq	CA	DHS	GSM1027311	40789_sort_peaks.narrowPeak.bed	None	None	Fetal Adrenal Gland	Cistrome
DNase-seq	CA	DHS	GSM1027310	40824_sort_peaks.narrowPeak.bed	None	None	Fetal Adrenal Gland	Cistrome
DNase-seq	CA	DHS	GSM817165	40840_sort_peaks.narrowPeak.bed	None	None	Fetal Adrenal Gland	Cistrome
DNase-seq	CA	DHS	GSM817167	40864_sort_peaks.narrowPeak.bed	None	None	Fetal Adrenal Gland	Cistrome
DNase-seq	CA	DHS	GSM665819	3166_sort_peaks.narrowPeak.bed	None	None	Fetal Brain	Cistrome
DNase-seq	CA	DHS	GSM665804	3181_sort_peaks.narrowPeak.bed	None	None	Fetal Brain	Cistrome
DNase-seq	CA	DHS	GSM595928	3186_sort_peaks.narrowPeak.bed	None	None	Fetal Brain	Cistrome
DNase-seq	CA	DHS	GSM595926	3188_sort_peaks.narrowPeak.bed	None	None	Fetal Brain	Cistrome
DNase-seq	CA	DHS	GSM595920	3194_sort_peaks.narrowPeak.bed	None	None	Fetal Brain	Cistrome
DNase-seq	CA	DHS	GSM878652	40714_sort_peaks.narrowPeak.bed	None	None	Fetal Brain	Cistrome
DNase-seq	CA	DHS	GSM878651	40727_sort_peaks.narrowPeak.bed	None	None	Fetal Brain	Cistrome
DNase-seq	CA	DHS	GSM878650	40754_sort_peaks.narrowPeak.bed	None	None	Fetal Brain	Cistrome
DNase-seq	CA	DHS	GSM1027328	40829_sort_peaks.narrowPeak.bed	None	None	Fetal Brain	Cistrome
DNase-seq	CA	DHS	GSM665830	3155_sort_peaks.narrowPeak.bed	None	Epithelium	Fetal Heart	Cistrome
DNase-seq	CA	DHS	GSM665817	3168_sort_peaks.narrowPeak.bed	None	Epithelium	Fetal Heart	Cistrome
DNase-seq	CA	DHS	GSM665811	3174_sort_peaks.narrowPeak.bed	None	Epithelium	Fetal Heart	Cistrome
DNase-seq	CA	DHS	GSM665809	3176_sort_peaks.narrowPeak.bed	None	Epithelium	Fetal Heart	Cistrome
DNase-seq	CA	DHS	GSM530661	3205_sort_peaks.narrowPeak.bed	None	Epithelium	Fetal Heart	Cistrome
DNase-seq	CA	DHS	GSM817220	40511_sort_peaks.narrowPeak.bed	None	Epithelium	Fetal Heart	Cistrome
DNase-seq	CA	DHS	GSM878630	40748_sort_peaks.narrowPeak.bed	None	Epithelium	Fetal Heart	Cistrome
DNase-seq	CA	DHS	GSM774203	41027_sort_peaks.narrowPeak.bed	None	Epithelium	Fetal Heart	Cistrome
DNase-seq	CA	DHS	GSM701532	3099_sort_peaks.narrowPeak.bed	None	Cortex	Fetal Kidney	Cistrome
DNase-seq	CA	DHS	GSM878667	40747_sort_peaks.narrowPeak.bed	None	Cortex	Fetal Kidney	Cistrome
DNase-seq	CA	DHS	GSM1027329	40806_sort_peaks.narrowPeak.bed	None	Epithelium	Fetal Kidney	Cistrome
DNase-seq	CA	DHS	GSM1220603	42139_sort_peaks.narrowPeak.bed	None	Epithelium	Fetal Kidney	Cistrome
DNase-seq	CA	DHS	GSM1027347	40797_sort_peaks.narrowPeak.bed	None	Epithelium	Fetal Kidney Left	Cistrome
DNase-seq	CA	DHS	GSM1027338	40814_sort_peaks.narrowPeak.bed	None	Epithelium	Fetal Kidney Left	Cistrome
DNase-seq	CA	DHS	GSM665833	3152_sort_peaks.narrowPeak.bed	None	Epithelium	Fetal Kidney Right	Cistrome
DNase-seq	CA	DHS	GSM1027346	40792_sort_peaks.narrowPeak.bed	None	Epithelium	Fetal Kidney Right	Cistrome
DNase-seq	CA	DHS	GSM701531	3100_sort_peaks.narrowPeak.bed	None	Epithelium	Fetal Large Intestine	Cistrome
DNase-seq	CA	DHS	GSM701495	3136_sort_peaks.narrowPeak.bed	None	Epithelium	Fetal Large Intestine	Cistrome
DNase-seq	CA	DHS	GSM701490	3141_sort_peaks.narrowPeak.bed	None	Epithelium	Fetal Large Intestine	Cistrome
DNase-seq	CA	DHS	GSM1036260	40396_sort_peaks.narrowPeak.bed	None	Epithelium	Fetal Large Intestine	Cistrome
DNase-seq	CA	DHS	GSM817188	40848_sort_peaks.narrowPeak.bed	None	Epithelium	Fetal Large Intestine	Cistrome
DNase-seq	CA	DHS	GSM817162	40862_sort_peaks.narrowPeak.bed	None	Epithelium	Fetal Large Intestine	Cistrome
DNase-seq	CA	DHS	GSM774220	41032_sort_peaks.narrowPeak.bed	None	Epithelium	Fetal Large Intestine	Cistrome
DNase-seq	CA	DHS	GSM774228	41046_sort_peaks.narrowPeak.bed	None	Epithelium	Fetal Large Intestine	Cistrome
DNase-seq	CA	DHS	GSM774233	41055_sort_peaks.narrowPeak.bed	None	Epithelium	Fetal Large Intestine	Cistrome
DNase-seq	CA	DHS	GSM774217	41062_sort_peaks.narrowPeak.bed	None	Epithelium	Fetal Large Intestine	Cistrome
DNase-seq	CA	DHS	GSM774213	41065_sort_peaks.narrowPeak.bed	None	Epithelium	Fetal Large Intestine	Cistrome
DNase-seq	CA	DHS	GSM774214	41068_sort_peaks.narrowPeak.bed	None	Epithelium	Fetal Large Intestine	Cistrome
DNase-seq	CA	DHS	GSM736514	44886_sort_peaks.narrowPeak.bed	AG04450	Fibroblast	Fetal Lung	Cistrome
DNase-seq	CA	DHS	GSM774211	41033_sort_peaks.narrowPeak.bed	None	Epithelium	Fetal Lung Left	Cistrome
DNase-seq	CA	DHS	GSM774207	41059_sort_peaks.narrowPeak.bed	None	Epithelium	Fetal Lung Left	Cistrome
DNase-seq	CA	DHS	GSM817164	40855_sort_peaks.narrowPeak.bed	None	Epithelium	Fetal Lung Right	Cistrome
DNase-seq	CA	DHS	GSM774227	41030_sort_peaks.narrowPeak.bed	None	Epithelium	Fetal Lung Right	Cistrome
DNase-seq	CA	DHS	GSM774206	41058_sort_peaks.narrowPeak.bed	None	Epithelium	Fetal Lung Right	Cistrome
DNase-seq	CA	DHS	GSM817216	40505_sort_peaks.narrowPeak.bed	None	None	Fetal Muscle Arm	Cistrome
DNase-seq	CA	DHS	GSM878620	40703_sort_peaks.narrowPeak.bed	None	None	Fetal Muscle Arm	Cistrome
DNase-seq	CA	DHS	GSM878618	40744_sort_peaks.narrowPeak.bed	None	None	Fetal Muscle Arm	Cistrome
DNase-seq	CA	DHS	GSM817212	40498_sort_peaks.narrowPeak.bed	None	None	Fetal Muscle Back	Cistrome
DNase-seq	CA	DHS	GSM817207	40500_sort_peaks.narrowPeak.bed	None	None	Fetal Muscle Back	Cistrome
DNase-seq	CA	DHS	GSM817217	40502_sort_peaks.narrowPeak.bed	None	None	Fetal Muscle Back	Cistrome
DNase-seq	CA	DHS	GSM878655	40729_sort_peaks.narrowPeak.bed	None	None	Fetal Muscle Back	Cistrome
DNase-seq	CA	DHS	GSM878611	40733_sort_peaks.narrowPeak.bed	None	None	Fetal Muscle Back	Cistrome
DNase-seq	CA	DHS	GSM878632	40740_sort_peaks.narrowPeak.bed	None	None	Fetal Muscle Back	Cistrome
DNase-seq	CA	DHS	GSM1027330	40787_sort_peaks.narrowPeak.bed	None	None	Fetal Muscle Back	Cistrome
DNase-seq	CA	DHS	GSM1027341	40802_sort_peaks.narrowPeak.bed	None	None	Fetal Muscle Back	Cistrome
DNase-seq	CA	DHS	GSM774235	41054_sort_peaks.narrowPeak.bed	None	None	Fetal Muscle Back	Cistrome
DNase-seq	CA	DHS	GSM817206	40509_sort_peaks.narrowPeak.bed	None	None	Fetal Muscle Leg	Cistrome
DNase-seq	CA	DHS	GSM1027309	40811_sort_peaks.narrowPeak.bed	None	None	Fetal Muscle Leg	Cistrome
DNase-seq	CA	DHS	GSM1027306	40831_sort_peaks.narrowPeak.bed	None	None	Fetal Ovary	Cistrome
DNase-seq	CA	DHS	GSM817219	40515_sort_peaks.narrowPeak.bed	None	Epithelium	Fetal Placenta	Cistrome
DNase-seq	CA	DHS	GSM1059535	40524_sort_peaks.narrowPeak.bed	None	Epithelium	Fetal Placenta	Cistrome
DNase-seq	CA	DHS	GSM878659	40702_sort_peaks.narrowPeak.bed	None	Epithelium	Fetal Placenta	Cistrome
DNase-seq	CA	DHS	GSM1027332	40800_sort_peaks.narrowPeak.bed	None	Epithelium	Fetal Placenta	Cistrome
DNase-seq	CA	DHS	GSM1027343	40830_sort_peaks.narrowPeak.bed	None	Epithelium	Fetal Placenta	Cistrome
DNase-seq	CA	DHS	GSM774219	41029_sort_peaks.narrowPeak.bed	None	Epithelium	Fetal Placenta	Cistrome
DNase-seq	CA	DHS	GSM774215	41044_sort_peaks.narrowPeak.bed	None	Epithelium	Fetal Placenta	Cistrome
DNase-seq	CA	DHS	GSM1027324	40810_sort_peaks.narrowPeak.bed	None	Epithelium	Fetal Renal Pelvis	Cistrome
DNase-seq	CA	DHS	GSM817192	40839_sort_peaks.narrowPeak.bed	None	Epithelium	Fetal Renal Pelvis Right	Cistrome
ATAC-seq	CA	ATAC	GSM2218789	79702_sort_peaks.narrowPeak.bed	None	Fibroblast	Fetal Skin	Cistrome
ATAC-seq	CA	ATAC	GSM2218788	79703_sort_peaks.narrowPeak.bed	None	Fibroblast	Fetal Skin	Cistrome
ATAC-seq	CA	ATAC	GSM2218785	79704_sort_peaks.narrowPeak.bed	None	Fibroblast	Fetal Skin	Cistrome
ATAC-seq	CA	ATAC	GSM2218787	79705_sort_peaks.narrowPeak.bed	None	Fibroblast	Fetal Skin	Cistrome
ATAC-seq	CA	ATAC	GSM2218786	79706_sort_peaks.narrowPeak.bed	None	Fibroblast	Fetal Skin	Cistrome
ATAC-seq	CA	ATAC	GSM2218790	80850_sort_peaks.narrowPeak.bed	None	Fibroblast	Fetal Skin	Cistrome
DNase-seq	CA	DHS	GSM878636	40705_sort_peaks.narrowPeak.bed	None	None	Fetal Skin Abdomen	Cistrome
DNase-seq	CA	DHS	GSM878635	40753_sort_peaks.narrowPeak.bed	None	None	Fetal Skin Abdomen	Cistrome
DNase-seq	CA	DHS	GSM1220607	42143_sort_peaks.narrowPeak.bed	None	None	Fetal Skin Abdomen	Cistrome
DNase-seq	CA	DHS	GSM878645	40701_sort_peaks.narrowPeak.bed	None	None	Fetal Skin Biceps Left	Cistrome
DNase-seq	CA	DHS	GSM878644	40704_sort_peaks.narrowPeak.bed	None	None	Fetal Skin Biceps Left	Cistrome
DNase-seq	CA	DHS	GSM878642	40722_sort_peaks.narrowPeak.bed	None	None	Fetal Skin Biceps Right	Cistrome
DNase-seq	CA	DHS	GSM878643	40755_sort_peaks.narrowPeak.bed	None	None	Fetal Skin Biceps Right	Cistrome
DNase-seq	CA	DHS	GSM1220609	42145_sort_peaks.narrowPeak.bed	None	None	Fetal Skin Biceps Right	Cistrome
DNase-seq	CA	DHS	GSM878648	40716_sort_peaks.narrowPeak.bed	None	None	Fetal Skin Quadriceps Left	Cistrome
DNase-seq	CA	DHS	GSM878649	40732_sort_peaks.narrowPeak.bed	None	None	Fetal Skin Quadriceps Left	Cistrome
DNase-seq	CA	DHS	GSM878647	40723_sort_peaks.narrowPeak.bed	None	None	Fetal Skin Quadriceps Right	Cistrome
DNase-seq	CA	DHS	GSM878646	40737_sort_peaks.narrowPeak.bed	None	None	Fetal Skin Quadriceps Right	Cistrome
DNase-seq	CA	DHS	GSM1220610	42146_sort_peaks.narrowPeak.bed	None	None	Fetal Skin Quadriceps Right	Cistrome
DNase-seq	CA	DHS	GSM878640	40735_sort_peaks.narrowPeak.bed	None	None	Fetal Skin Upper Back	Cistrome
DNase-seq	CA	DHS	GSM878641	40742_sort_peaks.narrowPeak.bed	None	None	Fetal Skin Upper Back	Cistrome
DNase-seq	CA	DHS	GSM1220608	42144_sort_peaks.narrowPeak.bed	None	None	Fetal Skin Upper Back	Cistrome
DNase-seq	CA	DHS	GSM701530	3101_sort_peaks.narrowPeak.bed	None	Epithelium	Fetal Small Intestine	Cistrome
DNase-seq	CA	DHS	GSM701496	3135_sort_peaks.narrowPeak.bed	None	Epithelium	Fetal Small Intestine	Cistrome
DNase-seq	CA	DHS	GSM701487	3144_sort_peaks.narrowPeak.bed	None	Epithelium	Fetal Small Intestine	Cistrome
DNase-seq	CA	DHS	GSM1027348	40819_sort_peaks.narrowPeak.bed	None	Epithelium	Fetal Small Intestine	Cistrome
DNase-seq	CA	DHS	GSM817187	40863_sort_peaks.narrowPeak.bed	None	Epithelium	Fetal Small Intestine	Cistrome
DNase-seq	CA	DHS	GSM817161	40866_sort_peaks.narrowPeak.bed	None	Epithelium	Fetal Small Intestine	Cistrome
DNase-seq	CA	DHS	GSM774225	41036_sort_peaks.narrowPeak.bed	None	Epithelium	Fetal Small Intestine	Cistrome
DNase-seq	CA	DHS	GSM774229	41037_sort_peaks.narrowPeak.bed	None	Epithelium	Fetal Small Intestine	Cistrome
DNase-seq	CA	DHS	GSM774210	41057_sort_peaks.narrowPeak.bed	None	Epithelium	Fetal Small Intestine	Cistrome
DNase-seq	CA	DHS	GSM774216	41060_sort_peaks.narrowPeak.bed	None	Epithelium	Fetal Small Intestine	Cistrome
DNase-seq	CA	DHS	GSM774205	41070_sort_peaks.narrowPeak.bed	None	Epithelium	Fetal Small Intestine	Cistrome
DNase-seq	CA	DHS	GSM1059536	40529_sort_peaks.narrowPeak.bed	None	None	Fetal Spinal Cord	Cistrome
DNase-seq	CA	DHS	GSM878661	40736_sort_peaks.narrowPeak.bed	None	None	Fetal Spinal Cord	Cistrome
DNase-seq	CA	DHS	GSM878663	40752_sort_peaks.narrowPeak.bed	None	None	Fetal Spinal Cord	Cistrome
DNase-seq	CA	DHS	GSM1027339	40805_sort_peaks.narrowPeak.bed	None	None	Fetal Spinal Cord	Cistrome
DNase-seq	CA	DHS	GSM1027308	40818_sort_peaks.narrowPeak.bed	None	None	Fetal Spinal Cord	Cistrome
DNase-seq	CA	DHS	GSM817189	40846_sort_peaks.narrowPeak.bed	None	None	Fetal Spinal Cord	Cistrome
DNase-seq	CA	DHS	GSM701538	3093_sort_peaks.narrowPeak.bed	None	None	Fetal Stomach	Cistrome
DNase-seq	CA	DHS	GSM701528	3103_sort_peaks.narrowPeak.bed	None	None	Fetal Stomach	Cistrome
DNase-seq	CA	DHS	GSM701521	3110_sort_peaks.narrowPeak.bed	None	None	Fetal Stomach	Cistrome
DNase-seq	CA	DHS	GSM701498	3133_sort_peaks.narrowPeak.bed	None	None	Fetal Stomach	Cistrome
DNase-seq	CA	DHS	GSM1024606	40494_sort_peaks.narrowPeak.bed	None	None	Fetal Stomach	Cistrome
DNase-seq	CA	DHS	GSM1059532	40530_sort_peaks.narrowPeak.bed	None	None	Fetal Stomach	Cistrome
DNase-seq	CA	DHS	GSM878660	40712_sort_peaks.narrowPeak.bed	None	None	Fetal Stomach	Cistrome
DNase-seq	CA	DHS	GSM878665	40743_sort_peaks.narrowPeak.bed	None	None	Fetal Stomach	Cistrome
DNase-seq	CA	DHS	GSM1027318	40788_sort_peaks.narrowPeak.bed	None	None	Fetal Stomach	Cistrome
DNase-seq	CA	DHS	GSM1027331	40804_sort_peaks.narrowPeak.bed	None	None	Fetal Stomach	Cistrome
DNase-seq	CA	DHS	GSM817173	40847_sort_peaks.narrowPeak.bed	None	None	Fetal Stomach	Cistrome
DNase-seq	CA	DHS	GSM817199	40851_sort_peaks.narrowPeak.bed	None	None	Fetal Stomach	Cistrome
DNase-seq	CA	DHS	GSM774202	41042_sort_peaks.narrowPeak.bed	None	None	Fetal Stomach	Cistrome
DNase-seq	CA	DHS	GSM774232	41045_sort_peaks.narrowPeak.bed	None	None	Fetal Stomach	Cistrome
DNase-seq	CA	DHS	GSM774212	41053_sort_peaks.narrowPeak.bed	None	None	Fetal Stomach	Cistrome
DNase-seq	CA	DHS	GSM878617	40717_sort_peaks.narrowPeak.bed	None	None	Fetal Testis	Cistrome
DNase-seq	CA	DHS	GSM1027319	40825_sort_peaks.narrowPeak.bed	None	None	Fetal Testis	Cistrome
DNase-seq	CA	DHS	GSM878656	40708_sort_peaks.narrowPeak.bed	None	None	Fetal Thymus	Cistrome
DNase-seq	CA	DHS	GSM878657	40730_sort_peaks.narrowPeak.bed	None	None	Fetal Thymus	Cistrome
DNase-seq	CA	DHS	GSM1027351	40812_sort_peaks.narrowPeak.bed	None	None	Fetal Thymus	Cistrome
DNase-seq	CA	DHS	GSM1027313	40822_sort_peaks.narrowPeak.bed	None	None	Fetal Thymus	Cistrome
DNase-seq	CA	DHS	GSM817172	40833_sort_peaks.narrowPeak.bed	None	None	Fetal Thymus	Cistrome
DNase-seq	CA	DHS	GSM774204	41061_sort_peaks.narrowPeak.bed	None	None	Fetal Thymus	Cistrome
DNase-seq	CA	DHS	GSM774230	41067_sort_peaks.narrowPeak.bed	None	None	Fetal Thymus	Cistrome
DNase-seq	CA	DHS	GSM701537	3094_sort_peaks.narrowPeak.bed	None	T Lymphocyte	Fetal Thymus	Cistrome
DNase-seq	CA	DHS	GSM701513	3118_sort_peaks.narrowPeak.bed	None	T Lymphocyte	Fetal Thymus	Cistrome
DNase-seq	CA	DHS	GSM701497	3134_sort_peaks.narrowPeak.bed	None	T Lymphocyte	Fetal Thymus	Cistrome
DNase-seq	CA	DHS	GSM665823	3162_sort_peaks.narrowPeak.bed	None	T Lymphocyte	Fetal Thymus	Cistrome
ATAC-seq	CA	ATAC	GSM2668125	79082_sort_peaks.narrowPeak.bed	GM12878	Lymphoblastoid	Forebrain	Cistrome
ATAC-seq	CA	ATAC	GSM2098984	65840_sort_peaks.narrowPeak.bed	HFF	Fibroblast	Foreskin	Cistrome
ATAC-seq	CA	ATAC	GSM2098983	65841_sort_peaks.narrowPeak.bed	HFF	Fibroblast	Foreskin	Cistrome
ATAC-seq	CA	ATAC	GSM2098982	65842_sort_peaks.narrowPeak.bed	HFF	Fibroblast	Foreskin	Cistrome
ATAC-seq	CA	ATAC	GSM2098981	65843_sort_peaks.narrowPeak.bed	HFF	Fibroblast	Foreskin	Cistrome
ATAC-seq	CA	ATAC	GSM2098980	65844_sort_peaks.narrowPeak.bed	HFF	Fibroblast	Foreskin	Cistrome
ATAC-seq	CA	ATAC	GSM2098979	65845_sort_peaks.narrowPeak.bed	HFF	Fibroblast	Foreskin	Cistrome
DNase-seq	CA	DHS	GSM909312	40695_sort_peaks.narrowPeak.bed	None	Fibroblast	Foreskin	Cistrome
DNase-seq	CA	DHS	GSM817169	40842_sort_peaks.narrowPeak.bed	None	Fibroblast	Foreskin	Cistrome
DNase-seq	CA	DHS	GSM817170	40858_sort_peaks.narrowPeak.bed	None	Fibroblast	Foreskin	Cistrome
DNase-seq	CA	DHS	GSM774241	41048_sort_peaks.narrowPeak.bed	None	Fibroblast	Foreskin	Cistrome
DNase-seq	CA	DHS	GSM774240	41063_sort_peaks.narrowPeak.bed	None	Fibroblast	Foreskin	Cistrome
DNase-seq	CA	DHS	GSM665801	1890_sort_peaks.narrowPeak.bed	iPS DF 19.11	iPSC	Foreskin	Cistrome
DNase-seq	CA	DHS	GSM909311	40693_sort_peaks.narrowPeak.bed	iPS DF 19.11	iPSC	Foreskin	Cistrome
DNase-seq	CA	DHS	GSM1027350	40815_sort_peaks.narrowPeak.bed	Keratinocyte	Keratinocyte	Foreskin	Cistrome
DNase-seq	CA	DHS	GSM817195	40834_sort_peaks.narrowPeak.bed	Keratinocyte	Keratinocyte	Foreskin	Cistrome
DNase-seq	CA	DHS	GSM817194	40836_sort_peaks.narrowPeak.bed	Keratinocyte	Keratinocyte	Foreskin	Cistrome
DNase-seq	CA	DHS	GSM817197	40837_sort_peaks.narrowPeak.bed	Keratinocyte	Keratinocyte	Foreskin	Cistrome
DNase-seq	CA	DHS	GSM817196	40849_sort_peaks.narrowPeak.bed	Keratinocyte	Keratinocyte	Foreskin	Cistrome
DNase-seq	CA	DHS	GSM1024610	40434_sort_peaks.narrowPeak.bed	Melanocyte	Melanocyte	Foreskin	Cistrome
DNase-seq	CA	DHS	GSM1027307	40809_sort_peaks.narrowPeak.bed	Melanocyte	Melanocyte	Foreskin	Cistrome
DNase-seq	CA	DHS	GSM1027312	40828_sort_peaks.narrowPeak.bed	Melanocyte	Melanocyte	Foreskin	Cistrome
DNase-seq	CA	DHS	GSM774244	41038_sort_peaks.narrowPeak.bed	Melanocyte	Melanocyte	Foreskin	Cistrome
DNase-seq	CA	DHS	GSM774243	41041_sort_peaks.narrowPeak.bed	Melanocyte	Melanocyte	Foreskin	Cistrome
ATAC-seq	CA	ATAC	GSM2476338	79019_sort_peaks.narrowPeak.bed	Melanocyte	Melanocyte	Foreskin	Cistrome
DNase-seq	CA	DHS	ENCSR171ETY_1	62911_sort_peaks.narrowPeak.bed	None	None	gastrocnemius medialis	Cistrome
DNase-seq	CA	DHS	GSM736619	44890_sort_peaks.narrowPeak.bed	AG09319	Fibroblast	Gingiva	Cistrome
DNase-seq	CA	DHS	GSM1014534	40949_sort_peaks.narrowPeak.bed	HGF	Fibroblast	Gingiva	Cistrome
DNase-seq	CA	DHS	GSM736576	44967_sort_peaks.narrowPeak.bed	HGF	Fibroblast	Gingiva	Cistrome
DNase-seq	CA	DHS	GSM736579	44968_sort_peaks.narrowPeak.bed	HGF	Fibroblast	Gingiva	Cistrome
DNase-seq	CA	DHS	ENCSR771DAX_1	62391_sort_peaks.narrowPeak.bed	None	None	Globus Pallidus	Cistrome
DNase-seq	CA	DHS	ENCSR771DAX_2	62392_sort_peaks.narrowPeak.bed	None	None	Globus Pallidus	Cistrome
DNase-seq	CA	DHS	ENCSR664PKM_2	64168_sort_peaks.narrowPeak.bed	None	None	Heart	Cistrome
DNase-seq	CA	DHS	GSM736594	44936_sort_peaks.narrowPeak.bed	HA-h	Astrocyte	Hippocampus	Cistrome
DNase-seq	CA	DHS	GSM736535	44937_sort_peaks.narrowPeak.bed	HA-h	Astrocyte	Hippocampus	Cistrome
DNase-seq	CA	DHS	ENCSR986YWZ_1	65039_sort_peaks.narrowPeak.bed	None	None	inferior parietal cortex	Cistrome
DNase-seq	CA	DHS	GSM736543	45059_sort_peaks.narrowPeak.bed	RPTEC	Epithelium	Kidney	Cistrome
DNase-seq	CA	DHS	GSM736539	45060_sort_peaks.narrowPeak.bed	RPTEC	Epithelium	Kidney	Cistrome
DNase-seq	CA	DHS	ENCSR037PGI_1	62354_sort_peaks.narrowPeak.bed	786-0	None	Kidney	Cistrome
DNase-seq	CA	DHS	ENCSR037PGI_2	62355_sort_peaks.narrowPeak.bed	786-0	None	Kidney	Cistrome
DNase-seq	CA	DHS	ENCSR257BGZ_1	62366_sort_peaks.narrowPeak.bed	ACHN	None	Kidney	Cistrome
DNase-seq	CA	DHS	ENCSR257BGZ_2	62367_sort_peaks.narrowPeak.bed	ACHN	None	Kidney	Cistrome
DNase-seq	CA	DHS	ENCSR515EWI_1	62387_sort_peaks.narrowPeak.bed	Caki-2	None	Kidney	Cistrome
DNase-seq	CA	DHS	ENCSR515EWI_2	62388_sort_peaks.narrowPeak.bed	Caki-2	None	Kidney	Cistrome
DNase-seq	CA	DHS	GSM665826	3159_sort_peaks.narrowPeak.bed	None	Epithelium	Large Intestine	Cistrome
DNase-seq	CA	DHS	GSM665818	3167_sort_peaks.narrowPeak.bed	None	Epithelium	Large Intestine	Cistrome
DNase-seq	CA	DHS	GSM665815	3170_sort_peaks.narrowPeak.bed	None	Epithelium	Large Intestine	Cistrome
DNase-seq	CA	DHS	ENCSR501FWC_1	63731_sort_peaks.narrowPeak.bed	None	None	Left Ventricle	Cistrome
DNase-seq	CA	DHS	ENCSR532CRI_1	63817_sort_peaks.narrowPeak.bed	None	None	Limb	Cistrome
DNase-seq	CA	DHS	ENCSR532CRI_2	63818_sort_peaks.narrowPeak.bed	None	None	Limb	Cistrome
DNase-seq	CA	DHS	ENCSR818JGZ_1	64577_sort_peaks.narrowPeak.bed	None	None	Limb	Cistrome
DNase-seq	CA	DHS	ENCSR818JGZ_2	64578_sort_peaks.narrowPeak.bed	None	None	Limb	Cistrome
DNase-seq	CA	DHS	GSM748509	33596_sort_peaks.narrowPeak.bed	HepG2	Epithelium	Liver	Cistrome
DNase-seq	CA	DHS	GSM748507	33603_sort_peaks.narrowPeak.bed	HepG2	Epithelium	Liver	Cistrome
DNase-seq	CA	DHS	GSM748508	33612_sort_peaks.narrowPeak.bed	HepG2	Epithelium	Liver	Cistrome
DNase-seq	CA	DHS	GSM646559	40606_sort_peaks.narrowPeak.bed	HepG2	Epithelium	Liver	Cistrome
DNase-seq	CA	DHS	GSM816662	40772_sort_peaks.narrowPeak.bed	HepG2	Epithelium	Liver	Cistrome
DNase-seq	CA	DHS	GSM736637	44961_sort_peaks.narrowPeak.bed	HepG2	Epithelium	Liver	Cistrome
DNase-seq	CA	DHS	GSM736639	44962_sort_peaks.narrowPeak.bed	HepG2	Epithelium	Liver	Cistrome
DNase-seq	CA	DHS	GSM1014517	40941_sort_peaks.narrowPeak.bed	A549	Epithelium	Lung	Cistrome
DNase-seq	CA	DHS	GSM736506	44882_sort_peaks.narrowPeak.bed	A549	Epithelium	Lung	Cistrome
DNase-seq	CA	DHS	GSM736580	44883_sort_peaks.narrowPeak.bed	A549	Epithelium	Lung	Cistrome
ATAC-seq	CA	ATAC	GSM2147625	61720_sort_peaks.narrowPeak.bed	NCI-H524	Epithelium	Lung	Cistrome
DNase-seq	CA	DHS	GSM665808	3177_sort_peaks.narrowPeak.bed	None	Epithelium	Lung	Cistrome
DNase-seq	CA	DHS	GSM665807	3178_sort_peaks.narrowPeak.bed	None	Epithelium	Lung	Cistrome
DNase-seq	CA	DHS	GSM595930	3184_sort_peaks.narrowPeak.bed	None	Epithelium	Lung	Cistrome
DNase-seq	CA	DHS	GSM595915	3199_sort_peaks.narrowPeak.bed	None	Epithelium	Lung	Cistrome
DNase-seq	CA	DHS	GSM849025	41107_sort_peaks.narrowPeak.bed	SAEC	Epithelium	Lung	Cistrome
DNase-seq	CA	DHS	GSM736608	45061_sort_peaks.narrowPeak.bed	SAEC	Epithelium	Lung	Cistrome
DNase-seq	CA	DHS	GSM736617	45062_sort_peaks.narrowPeak.bed	SAEC	Epithelium	Lung	Cistrome
DNase-seq	CA	DHS	GSM530666	1798_sort_peaks.narrowPeak.bed	IMR90	Fibroblast	Lung	Cistrome
DNase-seq	CA	DHS	GSM530665	1799_sort_peaks.narrowPeak.bed	IMR90	Fibroblast	Lung	Cistrome
DNase-seq	CA	DHS	GSM468801	1800_sort_peaks.narrowPeak.bed	IMR90	Fibroblast	Lung	Cistrome
DNase-seq	CA	DHS	GSM468792	1801_sort_peaks.narrowPeak.bed	IMR90	Fibroblast	Lung	Cistrome
DNase-seq	CA	DHS	GSM723024	41025_sort_peaks.narrowPeak.bed	IMR90	Fibroblast	Lung	Cistrome
DNase-seq	CA	DHS	GSM1014509	40929_sort_peaks.narrowPeak.bed	NHLF	Fibroblast	Lung	Cistrome
DNase-seq	CA	DHS	GSM736612	45049_sort_peaks.narrowPeak.bed	NHLF	Fibroblast	Lung	Cistrome
DNase-seq	CA	DHS	GSM736536	45050_sort_peaks.narrowPeak.bed	NHLF	Fibroblast	Lung	Cistrome
DNase-seq	CA	DHS	GSM931361	40696_sort_peaks.narrowPeak.bed	WI-38	Fibroblast	Lung	Cistrome
DNase-seq	CA	DHS	GSM931362	40697_sort_peaks.narrowPeak.bed	WI-38	Fibroblast	Lung	Cistrome
DNase-seq	CA	DHS	GSM736613	45085_sort_peaks.narrowPeak.bed	WI-38	Fibroblast	Lung	Cistrome
DNase-seq	CA	DHS	GSM736526	45086_sort_peaks.narrowPeak.bed	WI-38	Fibroblast	Lung	Cistrome
DNase-seq	CA	DHS	ENCSR940NLN_1	62407_sort_peaks.narrowPeak.bed	PC-9	Lung Cancer Cell	Lung	Cistrome
DNase-seq	CA	DHS	ENCSR940NLN_2	62408_sort_peaks.narrowPeak.bed	PC-9	Lung Cancer Cell	Lung	Cistrome
ATAC-seq	CA	ATAC	GSM2692571	79247_sort_peaks.narrowPeak.bed	PC-9	Lung Cancer Cell	Lung	Cistrome
ATAC-seq	CA	ATAC	GSM2692572	79248_sort_peaks.narrowPeak.bed	PC-9	Lung Cancer Cell	Lung	Cistrome
ATAC-seq	CA	ATAC	GSM2692573	79249_sort_peaks.narrowPeak.bed	PC-9	Lung Cancer Cell	Lung	Cistrome
ATAC-seq	CA	ATAC	GSM2692574	79250_sort_peaks.narrowPeak.bed	PC-9	Lung Cancer Cell	Lung	Cistrome
ATAC-seq	CA	ATAC	GSM2692575	79251_sort_peaks.narrowPeak.bed	PC-9	Lung Cancer Cell	Lung	Cistrome
ATAC-seq	CA	ATAC	GSM1904731	79536_sort_peaks.narrowPeak.bed	PC-9	Lung Cancer Cell	Lung	Cistrome
ATAC-seq	CA	ATAC	GSM2692564	80503_sort_peaks.narrowPeak.bed	PC-9	Lung Cancer Cell	Lung	Cistrome
ATAC-seq	CA	ATAC	GSM2692563	80504_sort_peaks.narrowPeak.bed	PC-9	Lung Cancer Cell	Lung	Cistrome
ATAC-seq	CA	ATAC	GSM2692562	80505_sort_peaks.narrowPeak.bed	PC-9	Lung Cancer Cell	Lung	Cistrome
ATAC-seq	CA	ATAC	GSM2365857	66187_sort_peaks.narrowPeak.bed	None	T Lymphocyte	Lung	Cistrome
DNase-seq	CA	DHS	GSM816628	5120_sort_peaks.narrowPeak.bed	B Lymphocyte	B Lymphocyte	Lymph Node	Cistrome
DNase-seq	CA	DHS	GSM1024609	40474_sort_peaks.narrowPeak.bed	None	Epithelium	Mammary Gland	Cistrome
DNase-seq	CA	DHS	GSM646561	40600_sort_peaks.narrowPeak.bed	HMF	Epithelium	Mammary Gland	Cistrome
DNase-seq	CA	DHS	GSM753974	40614_sort_peaks.narrowPeak.bed	None	Epithelium	Mammary Gland	Cistrome
DNase-seq	CA	DHS	GSM753973	40615_sort_peaks.narrowPeak.bed	None	Epithelium	Mammary Gland	Cistrome
DNase-seq	CA	DHS	GSM736634	44973_sort_peaks.narrowPeak.bed	HMEC	Epithelium	Mammary Gland	Cistrome
DNase-seq	CA	DHS	GSM736552	44974_sort_peaks.narrowPeak.bed	HMEC	Epithelium	Mammary Gland	Cistrome
DNase-seq	CA	DHS	GSM736541	44975_sort_peaks.narrowPeak.bed	HMF	Epithelium	Mammary Gland	Cistrome
DNase-seq	CA	DHS	GSM736628	44976_sort_peaks.narrowPeak.bed	HMF	Epithelium	Mammary Gland	Cistrome
DNase-seq	CA	DHS	GSM1014536	40948_sort_peaks.narrowPeak.bed	T47D	Epithelium	Mammary Gland	Cistrome
DNase-seq	CA	DHS	GSM1024761	45069_sort_peaks.narrowPeak.bed	T47D	Epithelium	Mammary Gland	Cistrome
DNase-seq	CA	DHS	GSM1024762	45070_sort_peaks.narrowPeak.bed	T47D	Epithelium	Mammary Gland	Cistrome
ATAC-seq	CA	ATAC	GSM2241150	65870_sort_peaks.narrowPeak.bed	T47D	Epithelium	Mammary Gland	Cistrome
ATAC-seq	CA	ATAC	GSM2241149	65871_sort_peaks.narrowPeak.bed	T47D	Epithelium	Mammary Gland	Cistrome
ATAC-seq	CA	ATAC	GSM2644566	80553_sort_peaks.narrowPeak.bed	T47D	Epithelium	Mammary Gland	Cistrome
ATAC-seq	CA	ATAC	GSM2644562	80555_sort_peaks.narrowPeak.bed	T47D	Epithelium	Mammary Gland	Cistrome
ATAC-seq	CA	ATAC	GSM2644563	80556_sort_peaks.narrowPeak.bed	T47D	Epithelium	Mammary Gland	Cistrome
ATAC-seq	CA	ATAC	GSM2644565	81126_sort_peaks.narrowPeak.bed	T47D	Epithelium	Mammary Gland	Cistrome
DNase-seq	CA	DHS	ENCSR224IYD_1	62444_sort_peaks.narrowPeak.bed	None	None	Medulla Oblongata	Cistrome
DNase-seq	CA	DHS	ENCSR224IYD_2	62445_sort_peaks.narrowPeak.bed	None	None	Medulla Oblongata	Cistrome
DNase-seq	CA	DHS	ENCSR706IDL_1	62481_sort_peaks.narrowPeak.bed	None	None	Midbrain	Cistrome
DNase-seq	CA	DHS	ENCSR706IDL_2	62482_sort_peaks.narrowPeak.bed	None	None	Midbrain	Cistrome
DNase-seq	CA	DHS	ENCSR318PRQ_1	62370_sort_peaks.narrowPeak.bed	None	None	Middle Frontal Gyrus	Cistrome
DNase-seq	CA	DHS	ENCSR318PRQ_2	62371_sort_peaks.narrowPeak.bed	None	None	Middle Frontal Gyrus	Cistrome
DNase-seq	CA	DHS	ENCSR700ILE_1	64276_sort_peaks.narrowPeak.bed	SJCRH30	Fibroblast	Muscle	Cistrome
DNase-seq	CA	DHS	ENCSR346JWH_1	62374_sort_peaks.narrowPeak.bed	A673	Polygonal	Muscle	Cistrome
DNase-seq	CA	DHS	ENCSR346JWH_2	62375_sort_peaks.narrowPeak.bed	A673	Polygonal	Muscle	Cistrome
ATAC-seq	CA	ATAC	GSM2243036	65307_sort_peaks.narrowPeak.bed	MOLM-14	acute myeloid leukemia (AML) cell line	None	Cistrome
DNase-seq	CA	DHS	GSM1566739	53603_sort_peaks.narrowPeak.bed	SGBS	Adipocyte	None	Cistrome
DNase-seq	CA	DHS	ENCSR405TXU_1	62379_sort_peaks.narrowPeak.bed	None	Adipocyte	None	Cistrome
DNase-seq	CA	DHS	ENCSR405TXU_2	62380_sort_peaks.narrowPeak.bed	None	Adipocyte	None	Cistrome
DNase-seq	CA	DHS	GSM2326843	80490_sort_peaks.narrowPeak.bed	AML	AML cell	None	Cistrome
ATAC-seq	CA	ATAC	GSM2410177	65730_sort_peaks.narrowPeak.bed	Pre-B ALL	B cell precursor	None	Cistrome
ATAC-seq	CA	ATAC	GSM2410176	65731_sort_peaks.narrowPeak.bed	Pre-B ALL	B cell precursor	None	Cistrome
DNase-seq	CA	DHS	GSM1251565	47608_sort_peaks.narrowPeak.bed	Namalwa	B Lymphocyte	None	Cistrome
DNase-seq	CA	DHS	GSM1008579	40978_sort_peaks.narrowPeak.bed	tonsil germinal center B cells	B Lymphocyte	None	Cistrome
ATAC-seq	CA	ATAC	GSM2702719	79852_sort_peaks.narrowPeak.bed	None	B Lymphocyte	None	Cistrome
ATAC-seq	CA	ATAC	GSM2702718	80912_sort_peaks.narrowPeak.bed	None	B Lymphocyte	None	Cistrome
ATAC-seq	CA	ATAC	GSM2702716	80913_sort_peaks.narrowPeak.bed	None	B Lymphocyte	None	Cistrome
ATAC-seq	CA	ATAC	GSM2702717	80914_sort_peaks.narrowPeak.bed	None	B Lymphocyte	None	Cistrome
ATAC-seq	CA	ATAC	GSM2702712	80917_sort_peaks.narrowPeak.bed	None	B Lymphocyte	None	Cistrome
ATAC-seq	CA	ATAC	GSM2702714	80915_sort_peaks.narrowPeak.bed	P3HR-1	B Lymphocyte	None	Cistrome
ATAC-seq	CA	ATAC	GSM2702715	80916_sort_peaks.narrowPeak.bed	P3HR-1	B Lymphocyte	None	Cistrome
ATAC-seq	CA	ATAC	GSM2702713	80918_sort_peaks.narrowPeak.bed	P3HR-1	B Lymphocyte	None	Cistrome
ATAC-seq	CA	ATAC	GSM2898848	79708_sort_peaks.narrowPeak.bed	Cardiomyocyte	Cardiomyocyte	None	Cistrome
ATAC-seq	CA	ATAC	GSM2898841	79712_sort_peaks.narrowPeak.bed	Cardiomyocyte	Cardiomyocyte	None	Cistrome
ATAC-seq	CA	ATAC	GSM2898847	79716_sort_peaks.narrowPeak.bed	Cardiomyocyte	Cardiomyocyte	None	Cistrome
ATAC-seq	CA	ATAC	GSM2898842	80666_sort_peaks.narrowPeak.bed	Cardiomyocyte	Cardiomyocyte	None	Cistrome
DNase-seq	CA	DHS	GSM2224590	78449_sort_peaks.narrowPeak.bed	HT29	colorectal adenocarcinoma	None	Cistrome
ATAC-seq	CA	ATAC	GSM1820087	80425_sort_peaks.narrowPeak.bed	None	Cortical Neuron	None	Cistrome
ATAC-seq	CA	ATAC	GSM1565734	59683_sort_peaks.narrowPeak.bed	Dendritic Cell	Dendritic Cell	None	Cistrome
ATAC-seq	CA	ATAC	GSM1565735	59684_sort_peaks.narrowPeak.bed	Dendritic Cell	Dendritic Cell	None	Cistrome
DNase-seq	CA	DHS	ENCSR373BIX_1	63412_sort_peaks.narrowPeak.bed	Dendritic Cell	Dendritic Cell	None	Cistrome
DNase-seq	CA	DHS	ENCSR373BIX_2	63413_sort_peaks.narrowPeak.bed	Dendritic Cell	Dendritic Cell	None	Cistrome
ATAC-seq	CA	ATAC	GSM2243040	65303_sort_peaks.narrowPeak.bed	Dendritic Cell	Dendritic Cell	None	Cistrome
ATAC-seq	CA	ATAC	GSM2243038	65305_sort_peaks.narrowPeak.bed	Dendritic Cell	Dendritic Cell	None	Cistrome
ATAC-seq	CA	ATAC	GSM2035707	78560_sort_peaks.narrowPeak.bed	Haematopoietic Progenitor Cell	EB	None	Cistrome
ATAC-seq	CA	ATAC	GSM2035704	78561_sort_peaks.narrowPeak.bed	Haematopoietic Progenitor Cell	EB	None	Cistrome
DNase-seq	CA	DHS	ENCSR017OZH_1	62552_sort_peaks.narrowPeak.bed	None	Embryonic Stem Cell	None	Cistrome
DNase-seq	CA	DHS	ENCSR017OZH_2	62553_sort_peaks.narrowPeak.bed	None	Embryonic Stem Cell	None	Cistrome
DNase-seq	CA	DHS	ENCSR754LIN_1	64407_sort_peaks.narrowPeak.bed	None	Embryonic Stem Cell	None	Cistrome
DNase-seq	CA	DHS	ENCSR754LIN_2	64408_sort_peaks.narrowPeak.bed	None	Embryonic Stem Cell	None	Cistrome
DNase-seq	CA	DHS	ENCSR943SYS_1	64905_sort_peaks.narrowPeak.bed	None	Embryonic Stem Cell	None	Cistrome
DNase-seq	CA	DHS	ENCSR943SYS_2	64906_sort_peaks.narrowPeak.bed	None	Embryonic Stem Cell	None	Cistrome
DNase-seq	CA	DHS	ENCSR964WHY_2	64969_sort_peaks.narrowPeak.bed	None	Embryonic Stem Cell	None	Cistrome
ATAC-seq	CA	ATAC	GSM2636202	78852_sort_peaks.narrowPeak.bed	hESC	Embryonic Stem Cell	None	Cistrome
ATAC-seq	CA	ATAC	GSM2636203	78853_sort_peaks.narrowPeak.bed	hESC	Embryonic Stem Cell	None	Cistrome
ATAC-seq	CA	ATAC	GSM2636205	78855_sort_peaks.narrowPeak.bed	hESC	Embryonic Stem Cell	None	Cistrome
ATAC-seq	CA	ATAC	GSM2636206	78856_sort_peaks.narrowPeak.bed	hESC	Embryonic Stem Cell	None	Cistrome
ATAC-seq	CA	ATAC	GSM2636207	78857_sort_peaks.narrowPeak.bed	hESC	Embryonic Stem Cell	None	Cistrome
ATAC-seq	CA	ATAC	GSM2579550	79431_sort_peaks.narrowPeak.bed	hESC	Embryonic Stem Cell	None	Cistrome
ATAC-seq	CA	ATAC	GSM2845468	79372_sort_peaks.narrowPeak.bed	RUES2	Embryonic Stem Cell	None	Cistrome
ATAC-seq	CA	ATAC	GSM2845469	79373_sort_peaks.narrowPeak.bed	RUES2	Embryonic Stem Cell	None	Cistrome
ATAC-seq	CA	ATAC	GSM2394395	80152_sort_peaks.narrowPeak.bed	HAEC	Endothelial Cell	None	Cistrome
ATAC-seq	CA	ATAC	GSM2394394	80153_sort_peaks.narrowPeak.bed	HAEC	Endothelial Cell	None	Cistrome
ATAC-seq	CA	ATAC	GSM2394397	80154_sort_peaks.narrowPeak.bed	HAEC	Endothelial Cell	None	Cistrome
ATAC-seq	CA	ATAC	GSM2394396	80155_sort_peaks.narrowPeak.bed	HAEC	Endothelial Cell	None	Cistrome
ATAC-seq	CA	ATAC	GSM2394391	80156_sort_peaks.narrowPeak.bed	HAEC	Endothelial Cell	None	Cistrome
ATAC-seq	CA	ATAC	GSM2394393	80157_sort_peaks.narrowPeak.bed	HAEC	Endothelial Cell	None	Cistrome
ATAC-seq	CA	ATAC	GSM2394392	80158_sort_peaks.narrowPeak.bed	HAEC	Endothelial Cell	None	Cistrome
ATAC-seq	CA	ATAC	GSM2394398	80159_sort_peaks.narrowPeak.bed	HAEC	Endothelial Cell	None	Cistrome
DNase-seq	CA	DHS	GSM736548	45004_sort_peaks.narrowPeak.bed	HRE	Epithelium	None	Cistrome
DNase-seq	CA	DHS	GSM736527	45005_sort_peaks.narrowPeak.bed	HRE	Epithelium	None	Cistrome
DNase-seq	CA	DHS	GSM646565	40598_sort_peaks.narrowPeak.bed	HCPEpiC	Epithelium	None	Cistrome
DNase-seq	CA	DHS	GSM1014520	40944_sort_peaks.narrowPeak.bed	HIPEpiC	Epithelium	None	Cistrome
DNase-seq	CA	DHS	GSM736569	44953_sort_peaks.narrowPeak.bed	HCPEpiC	Epithelium	None	Cistrome
DNase-seq	CA	DHS	GSM736597	44954_sort_peaks.narrowPeak.bed	HCPEpiC	Epithelium	None	Cistrome
DNase-seq	CA	DHS	GSM736589	44969_sort_peaks.narrowPeak.bed	HIPEpiC	Epithelium	None	Cistrome
DNase-seq	CA	DHS	GSM736550	44993_sort_peaks.narrowPeak.bed	HNPCEpiC	Epithelium	None	Cistrome
DNase-seq	CA	DHS	GSM736621	44994_sort_peaks.narrowPeak.bed	HNPCEpiC	Epithelium	None	Cistrome
DNase-seq	CA	DHS	GSM736630	45008_sort_peaks.narrowPeak.bed	HRPEpiC	Epithelium	None	Cistrome
DNase-seq	CA	DHS	GSM736623	45009_sort_peaks.narrowPeak.bed	HRPEpiC	Epithelium	None	Cistrome
DNase-seq	CA	DHS	GSM1930716	78113_sort_peaks.narrowPeak.bed	None	Epithelium	None	Cistrome
DNase-seq	CA	DHS	ENCSR000FEK_1	62495_sort_peaks.narrowPeak.bed	MEL	Erythroid Progenitor Cell	None	Cistrome
DNase-seq	CA	DHS	ENCSR000FEK_2	62496_sort_peaks.narrowPeak.bed	MEL	Erythroid Progenitor Cell	None	Cistrome
DNase-seq	CA	DHS	ENCSR000FEK_3	62497_sort_peaks.narrowPeak.bed	MEL	Erythroid Progenitor Cell	None	Cistrome
ATAC-seq	CA	ATAC	GSM2108583	65240_sort_peaks.narrowPeak.bed	GM12878	FACS sorted G1 high group	None	Cistrome
ATAC-seq	CA	ATAC	GSM2108582	65241_sort_peaks.narrowPeak.bed	GM12878	FACS sorted G1 high group	None	Cistrome
ATAC-seq	CA	ATAC	GSM2108585	65238_sort_peaks.narrowPeak.bed	GM12878	FACS sorted G1 low group	None	Cistrome
ATAC-seq	CA	ATAC	GSM2108589	65234_sort_peaks.narrowPeak.bed	GM12878	FACS sorted G2 group	None	Cistrome
ATAC-seq	CA	ATAC	GSM2108588	65235_sort_peaks.narrowPeak.bed	GM12878	FACS sorted G2 group	None	Cistrome
ATAC-seq	CA	ATAC	GSM2108587	65236_sort_peaks.narrowPeak.bed	GM12878	FACS sorted S group	None	Cistrome
ATAC-seq	CA	ATAC	GSM2108586	65237_sort_peaks.narrowPeak.bed	GM12878	FACS sorted S group	None	Cistrome
DNase-seq	CA	DHS	GSM2214074	78084_sort_peaks.narrowPeak.bed	7250	Fibroblast	None	Cistrome
DNase-seq	CA	DHS	GSM2214075	78219_sort_peaks.narrowPeak.bed	7250	Fibroblast	None	Cistrome
DNase-seq	CA	DHS	GSM2214071	78221_sort_peaks.narrowPeak.bed	7250	Fibroblast	None	Cistrome
ATAC-seq	CA	ATAC	GSM2722105	79414_sort_peaks.narrowPeak.bed	GM02171	Fibroblast	None	Cistrome
ATAC-seq	CA	ATAC	GSM2722104	79415_sort_peaks.narrowPeak.bed	GM02171	Fibroblast	None	Cistrome
ATAC-seq	CA	ATAC	GSM2722107	79416_sort_peaks.narrowPeak.bed	GM02171	Fibroblast	None	Cistrome
ATAC-seq	CA	ATAC	GSM2722106	79417_sort_peaks.narrowPeak.bed	GM02171	Fibroblast	None	Cistrome
ATAC-seq	CA	ATAC	GSM2722109	79418_sort_peaks.narrowPeak.bed	GM02171	Fibroblast	None	Cistrome
ATAC-seq	CA	ATAC	GSM2722108	79419_sort_peaks.narrowPeak.bed	GM02171	Fibroblast	None	Cistrome
DNase-seq	CA	DHS	GSM1338307	44611_sort_peaks.narrowPeak.bed	None	Fibroblast	None	Cistrome
DNase-seq	CA	DHS	GSM1338308	44612_sort_peaks.narrowPeak.bed	None	Fibroblast	None	Cistrome
DNase-seq	CA	DHS	GSM1338309	44613_sort_peaks.narrowPeak.bed	None	Fibroblast	None	Cistrome
DNase-seq	CA	DHS	GSM1338310	44614_sort_peaks.narrowPeak.bed	None	Fibroblast	None	Cistrome
ATAC-seq	CA	ATAC	GSM1662258	61663_sort_peaks.narrowPeak.bed	None	Fibroblast	None	Cistrome
ATAC-seq	CA	ATAC	GSM1662259	61664_sort_peaks.narrowPeak.bed	None	Fibroblast	None	Cistrome
ATAC-seq	CA	ATAC	GSM1662260	61665_sort_peaks.narrowPeak.bed	None	Fibroblast	None	Cistrome
ATAC-seq	CA	ATAC	GSM1662261	61666_sort_peaks.narrowPeak.bed	None	Fibroblast	None	Cistrome
DNase-seq	CA	DHS	ENCSR217TAW_1	62450_sort_peaks.narrowPeak.bed	None	Fibroblast	None	Cistrome
DNase-seq	CA	DHS	ENCSR217TAW_2	62451_sort_peaks.narrowPeak.bed	None	Fibroblast	None	Cistrome
ATAC-seq	CA	ATAC	GSM2406692	79339_sort_peaks.narrowPeak.bed	Glioblastoma	Glioblastoma	None	Cistrome
ATAC-seq	CA	ATAC	GSM2406693	79340_sort_peaks.narrowPeak.bed	Glioblastoma	Glioblastoma	None	Cistrome
ATAC-seq	CA	ATAC	GSM2406694	79341_sort_peaks.narrowPeak.bed	Glioblastoma	Glioblastoma	None	Cistrome
ATAC-seq	CA	ATAC	GSM2406695	79342_sort_peaks.narrowPeak.bed	Glioblastoma	Glioblastoma	None	Cistrome
ATAC-seq	CA	ATAC	GSM2371314	79470_sort_peaks.narrowPeak.bed	None	Hematopoietic Cell	None	Cistrome
ATAC-seq	CA	ATAC	GSM2371311	79474_sort_peaks.narrowPeak.bed	None	Hematopoietic Cell	None	Cistrome
ATAC-seq	CA	ATAC	GSM2371312	79475_sort_peaks.narrowPeak.bed	None	Hematopoietic Cell	None	Cistrome
ATAC-seq	CA	ATAC	GSM2371313	80551_sort_peaks.narrowPeak.bed	None	Hematopoietic Cell	None	Cistrome
ATAC-seq	CA	ATAC	GSM1888534	61525_sort_peaks.narrowPeak.bed	None	Hematopoietic stem and progenitor cell	None	Cistrome
ATAC-seq	CA	ATAC	GSM1888535	61526_sort_peaks.narrowPeak.bed	None	Hematopoietic stem and progenitor cell	None	Cistrome
ATAC-seq	CA	ATAC	GSM1888536	61527_sort_peaks.narrowPeak.bed	None	Hematopoietic stem and progenitor cell	None	Cistrome
ATAC-seq	CA	ATAC	GSM1888537	61528_sort_peaks.narrowPeak.bed	None	Hematopoietic stem and progenitor cell	None	Cistrome
ATAC-seq	CA	ATAC	GSM1888539	61530_sort_peaks.narrowPeak.bed	None	Hematopoietic stem and progenitor cell	None	Cistrome
ATAC-seq	CA	ATAC	GSM1888540	61531_sort_peaks.narrowPeak.bed	None	Hematopoietic stem and progenitor cell	None	Cistrome
ATAC-seq	CA	ATAC	GSM2035705	61682_sort_peaks.narrowPeak.bed	None	Hematopoietic stem and progenitor cell	None	Cistrome
ATAC-seq	CA	ATAC	GSM2035706	61683_sort_peaks.narrowPeak.bed	None	Hematopoietic stem and progenitor cell	None	Cistrome
DNase-seq	CA	DHS	ENCSR364MFN_1	62376_sort_peaks.narrowPeak.bed	None	Hepatocyte	None	Cistrome
DNase-seq	CA	DHS	ENCSR364MFN_2	62377_sort_peaks.narrowPeak.bed	None	Hepatocyte	None	Cistrome
ATAC-seq	CA	ATAC	GSM2264830	79184_sort_peaks.narrowPeak.bed	None	hESC	None	Cistrome
ATAC-seq	CA	ATAC	GSM2264831	79185_sort_peaks.narrowPeak.bed	None	hESC	None	Cistrome
ATAC-seq	CA	ATAC	GSM2264832	79186_sort_peaks.narrowPeak.bed	None	hESC	None	Cistrome
ATAC-seq	CA	ATAC	GSM2264826	80433_sort_peaks.narrowPeak.bed	None	hESC	None	Cistrome
ATAC-seq	CA	ATAC	GSM2264823	80435_sort_peaks.narrowPeak.bed	None	hESC	None	Cistrome
ATAC-seq	CA	ATAC	GSM2264822	80436_sort_peaks.narrowPeak.bed	None	hESC	None	Cistrome
ATAC-seq	CA	ATAC	GSM2264821	80437_sort_peaks.narrowPeak.bed	None	hESC	None	Cistrome
ATAC-seq	CA	ATAC	GSM2264811	79090_sort_peaks.narrowPeak.bed	C20	hiPS cell	None	Cistrome
ATAC-seq	CA	ATAC	GSM2264809	78763_sort_peaks.narrowPeak.bed	C15	hiPSC-derived cells	None	Cistrome
ATAC-seq	CA	ATAC	GSM2264808	78764_sort_peaks.narrowPeak.bed	C15	hiPSC-derived cells	None	Cistrome
ATAC-seq	CA	ATAC	GSM2264805	80348_sort_peaks.narrowPeak.bed	C15	hiPSC-derived cells	None	Cistrome
ATAC-seq	CA	ATAC	GSM2264806	80351_sort_peaks.narrowPeak.bed	C15	hiPSC-derived cells	None	Cistrome
ATAC-seq	CA	ATAC	GSM2264816	79083_sort_peaks.narrowPeak.bed	C20	hiPSC-derived cells	None	Cistrome
ATAC-seq	CA	ATAC	GSM2264814	79085_sort_peaks.narrowPeak.bed	C20	hiPSC-derived cells	None	Cistrome
ATAC-seq	CA	ATAC	GSM2264815	79086_sort_peaks.narrowPeak.bed	C20	hiPSC-derived cells	None	Cistrome
DNase-seq	CA	DHS	GSM665800	1898_sort_peaks.narrowPeak.bed	iPS DF 19.7	iPSC	None	Cistrome
DNase-seq	CA	DHS	GSM665803	1899_sort_peaks.narrowPeak.bed	iPS DF 4.7	iPSC	None	Cistrome
DNase-seq	CA	DHS	GSM665802	1900_sort_peaks.narrowPeak.bed	iPS DF 6.9	iPSC	None	Cistrome
DNase-seq	CA	DHS	ENCSR004SUL_1	62452_sort_peaks.narrowPeak.bed	None	iPSC	None	Cistrome
DNase-seq	CA	DHS	ENCSR004SUL_2	62453_sort_peaks.narrowPeak.bed	None	iPSC	None	Cistrome
DNase-seq	CA	DHS	ENCSR314EZY_1	63266_sort_peaks.narrowPeak.bed	None	iPSC	None	Cistrome
DNase-seq	CA	DHS	ENCSR314EZY_2	63267_sort_peaks.narrowPeak.bed	None	iPSC	None	Cistrome
DNase-seq	CA	DHS	ENCSR746ZPP_1	64384_sort_peaks.narrowPeak.bed	None	iPSC	None	Cistrome
ATAC-seq	CA	ATAC	GSM1645709	61416_sort_peaks.narrowPeak.bed	Keratinocyte	Keratinocyte	None	Cistrome
ATAC-seq	CA	ATAC	GSM2464388	65609_sort_peaks.narrowPeak.bed	NB4	Leukemia Cell	None	Cistrome
ATAC-seq	CA	ATAC	GSM2464387	65610_sort_peaks.narrowPeak.bed	NB4	Leukemia Cell	None	Cistrome
ATAC-seq	CA	ATAC	GSM2464386	65611_sort_peaks.narrowPeak.bed	NB4	Leukemia Cell	None	Cistrome
ATAC-seq	CA	ATAC	GSM2464385	65612_sort_peaks.narrowPeak.bed	NB4	Leukemia Cell	None	Cistrome
ATAC-seq	CA	ATAC	GSM2464384	65613_sort_peaks.narrowPeak.bed	NB4	Leukemia Cell	None	Cistrome
ATAC-seq	CA	ATAC	GSM2464383	65614_sort_peaks.narrowPeak.bed	NB4	Leukemia Cell	None	Cistrome
ATAC-seq	CA	ATAC	GSM2705232	78929_sort_peaks.narrowPeak.bed	CCRF-CEM	Lymphoblast	None	Cistrome
ATAC-seq	CA	ATAC	GSM2705233	78930_sort_peaks.narrowPeak.bed	CCRF-CEM	Lymphoblast	None	Cistrome
ATAC-seq	CA	ATAC	GSM2705235	78932_sort_peaks.narrowPeak.bed	CCRF-CEM	Lymphoblast	None	Cistrome
ATAC-seq	CA	ATAC	GSM2705236	78933_sort_peaks.narrowPeak.bed	CCRF-CEM	Lymphoblast	None	Cistrome
DNase-seq	CA	DHS	GSM778664	40575_sort_peaks.narrowPeak.bed	GM18498	Lymphoblastoid	None	Cistrome
DNase-seq	CA	DHS	GSM778665	40562_sort_peaks.narrowPeak.bed	GM18499	Lymphoblastoid	None	Cistrome
DNase-seq	CA	DHS	GSM778666	40594_sort_peaks.narrowPeak.bed	GM18501	Lymphoblastoid	None	Cistrome
DNase-seq	CA	DHS	GSM778667	40585_sort_peaks.narrowPeak.bed	GM18502	Lymphoblastoid	None	Cistrome
DNase-seq	CA	DHS	GSM778668	40558_sort_peaks.narrowPeak.bed	GM18504	Lymphoblastoid	None	Cistrome
DNase-seq	CA	DHS	GSM778672	40582_sort_peaks.narrowPeak.bed	GM18510	Lymphoblastoid	None	Cistrome
DNase-seq	CA	DHS	GSM778673	40587_sort_peaks.narrowPeak.bed	GM18511	Lymphoblastoid	None	Cistrome
DNase-seq	CA	DHS	GSM778675	40590_sort_peaks.narrowPeak.bed	GM18517	Lymphoblastoid	None	Cistrome
DNase-seq	CA	DHS	GSM778676	40586_sort_peaks.narrowPeak.bed	GM18519	Lymphoblastoid	None	Cistrome
DNase-seq	CA	DHS	GSM778679	40560_sort_peaks.narrowPeak.bed	GM18852	Lymphoblastoid	None	Cistrome
DNase-seq	CA	DHS	GSM778680	40592_sort_peaks.narrowPeak.bed	GM18853	Lymphoblastoid	None	Cistrome
DNase-seq	CA	DHS	GSM778681	40593_sort_peaks.narrowPeak.bed	GM18855	Lymphoblastoid	None	Cistrome
DNase-seq	CA	DHS	GSM778682	40584_sort_peaks.narrowPeak.bed	GM18856	Lymphoblastoid	None	Cistrome
DNase-seq	CA	DHS	GSM778683	40564_sort_peaks.narrowPeak.bed	GM18858	Lymphoblastoid	None	Cistrome
DNase-seq	CA	DHS	GSM778684	40568_sort_peaks.narrowPeak.bed	GM18859	Lymphoblastoid	None	Cistrome
DNase-seq	CA	DHS	GSM778685	40577_sort_peaks.narrowPeak.bed	GM18861	Lymphoblastoid	None	Cistrome
DNase-seq	CA	DHS	GSM778686	40588_sort_peaks.narrowPeak.bed	GM18862	Lymphoblastoid	None	Cistrome
DNase-seq	CA	DHS	GSM778687	40561_sort_peaks.narrowPeak.bed	GM18870	Lymphoblastoid	None	Cistrome
DNase-seq	CA	DHS	GSM778690	40580_sort_peaks.narrowPeak.bed	GM18912	Lymphoblastoid	None	Cistrome
DNase-seq	CA	DHS	GSM778691	40583_sort_peaks.narrowPeak.bed	GM18913	Lymphoblastoid	None	Cistrome
DNase-seq	CA	DHS	GSM778692	40573_sort_peaks.narrowPeak.bed	GM18916	Lymphoblastoid	None	Cistrome
DNase-seq	CA	DHS	GSM778693	40567_sort_peaks.narrowPeak.bed	GM19092	Lymphoblastoid	None	Cistrome
DNase-seq	CA	DHS	GSM778694	40572_sort_peaks.narrowPeak.bed	GM19093	Lymphoblastoid	None	Cistrome
DNase-seq	CA	DHS	GSM778695	40565_sort_peaks.narrowPeak.bed	GM19098	Lymphoblastoid	None	Cistrome
DNase-seq	CA	DHS	GSM778698	40563_sort_peaks.narrowPeak.bed	GM19114	Lymphoblastoid	None	Cistrome
DNase-seq	CA	DHS	GSM778699	40559_sort_peaks.narrowPeak.bed	GM19116	Lymphoblastoid	None	Cistrome
DNase-seq	CA	DHS	GSM778701	40400_sort_peaks.narrowPeak.bed	GM19127	Lymphoblastoid	None	Cistrome
DNase-seq	CA	DHS	GSM778702	40402_sort_peaks.narrowPeak.bed	GM19130	Lymphoblastoid	None	Cistrome
DNase-seq	CA	DHS	GSM778703	40425_sort_peaks.narrowPeak.bed	GM19131	Lymphoblastoid	None	Cistrome
DNase-seq	CA	DHS	GSM778704	40428_sort_peaks.narrowPeak.bed	GM19137	Lymphoblastoid	None	Cistrome
DNase-seq	CA	DHS	GSM778705	40426_sort_peaks.narrowPeak.bed	GM19138	Lymphoblastoid	None	Cistrome
DNase-seq	CA	DHS	GSM778706	40413_sort_peaks.narrowPeak.bed	GM19140	Lymphoblastoid	None	Cistrome
DNase-seq	CA	DHS	GSM778708	40430_sort_peaks.narrowPeak.bed	GM19143	Lymphoblastoid	None	Cistrome
DNase-seq	CA	DHS	GSM778709	40420_sort_peaks.narrowPeak.bed	GM19144	Lymphoblastoid	None	Cistrome
DNase-seq	CA	DHS	GSM778710	40421_sort_peaks.narrowPeak.bed	GM19147	Lymphoblastoid	None	Cistrome
DNase-seq	CA	DHS	GSM778711	40403_sort_peaks.narrowPeak.bed	GM19152	Lymphoblastoid	None	Cistrome
DNase-seq	CA	DHS	GSM778712	40417_sort_peaks.narrowPeak.bed	GM19153	Lymphoblastoid	None	Cistrome
DNase-seq	CA	DHS	GSM778713	40415_sort_peaks.narrowPeak.bed	GM19159	Lymphoblastoid	None	Cistrome
DNase-seq	CA	DHS	GSM778714	40432_sort_peaks.narrowPeak.bed	GM19160	Lymphoblastoid	None	Cistrome
DNase-seq	CA	DHS	GSM778715	40410_sort_peaks.narrowPeak.bed	GM19171	Lymphoblastoid	None	Cistrome
DNase-seq	CA	DHS	GSM778716	40424_sort_peaks.narrowPeak.bed	GM19190	Lymphoblastoid	None	Cistrome
DNase-seq	CA	DHS	GSM778717	40423_sort_peaks.narrowPeak.bed	GM19192	Lymphoblastoid	None	Cistrome
DNase-seq	CA	DHS	GSM778720	40427_sort_peaks.narrowPeak.bed	GM19201	Lymphoblastoid	None	Cistrome
DNase-seq	CA	DHS	GSM778721	40418_sort_peaks.narrowPeak.bed	GM19203	Lymphoblastoid	None	Cistrome
DNase-seq	CA	DHS	GSM778723	40431_sort_peaks.narrowPeak.bed	GM19206	Lymphoblastoid	None	Cistrome
DNase-seq	CA	DHS	GSM778724	40401_sort_peaks.narrowPeak.bed	GM19207	Lymphoblastoid	None	Cistrome
DNase-seq	CA	DHS	GSM778725	40409_sort_peaks.narrowPeak.bed	GM19209	Lymphoblastoid	None	Cistrome
DNase-seq	CA	DHS	GSM778726	40407_sort_peaks.narrowPeak.bed	GM19210	Lymphoblastoid	None	Cistrome
DNase-seq	CA	DHS	GSM778727	40405_sort_peaks.narrowPeak.bed	GM19222	Lymphoblastoid	None	Cistrome
DNase-seq	CA	DHS	GSM778728	40406_sort_peaks.narrowPeak.bed	GM19223	Lymphoblastoid	None	Cistrome
DNase-seq	CA	DHS	GSM778729	40419_sort_peaks.narrowPeak.bed	GM19225	Lymphoblastoid	None	Cistrome
DNase-seq	CA	DHS	GSM778732	40408_sort_peaks.narrowPeak.bed	GM19257	Lymphoblastoid	None	Cistrome
ATAC-seq	CA	ATAC	GSM2083782	66145_sort_peaks.narrowPeak.bed	None	Macrophage	None	Cistrome
ATAC-seq	CA	ATAC	GSM2083781	66146_sort_peaks.narrowPeak.bed	None	Macrophage	None	Cistrome
ATAC-seq	CA	ATAC	GSM2083780	66147_sort_peaks.narrowPeak.bed	None	Macrophage	None	Cistrome
ATAC-seq	CA	ATAC	GSM2083778	66149_sort_peaks.narrowPeak.bed	None	Macrophage	None	Cistrome
ATAC-seq	CA	ATAC	GSM2083777	66150_sort_peaks.narrowPeak.bed	None	Macrophage	None	Cistrome
ATAC-seq	CA	ATAC	GSM2083776	66151_sort_peaks.narrowPeak.bed	None	Macrophage	None	Cistrome
ATAC-seq	CA	ATAC	GSM2083774	66153_sort_peaks.narrowPeak.bed	None	Macrophage	None	Cistrome
ATAC-seq	CA	ATAC	GSM2083773	66154_sort_peaks.narrowPeak.bed	None	Macrophage	None	Cistrome
ATAC-seq	CA	ATAC	GSM2083771	66156_sort_peaks.narrowPeak.bed	None	Macrophage	None	Cistrome
ATAC-seq	CA	ATAC	GSM2083767	66160_sort_peaks.narrowPeak.bed	None	Macrophage	None	Cistrome
ATAC-seq	CA	ATAC	GSM2083766	66161_sort_peaks.narrowPeak.bed	None	Macrophage	None	Cistrome
ATAC-seq	CA	ATAC	GSM2544231	65797_sort_peaks.narrowPeak.bed	THP-1	Macrophage	None	Cistrome
ATAC-seq	CA	ATAC	GSM2544230	65798_sort_peaks.narrowPeak.bed	THP-1	Macrophage	None	Cistrome
ATAC-seq	CA	ATAC	GSM2544227	65801_sort_peaks.narrowPeak.bed	THP-1	Macrophage	None	Cistrome
ATAC-seq	CA	ATAC	GSM2544226	65802_sort_peaks.narrowPeak.bed	THP-1	Macrophage	None	Cistrome
ATAC-seq	CA	ATAC	GSM2544223	65805_sort_peaks.narrowPeak.bed	THP-1	Macrophage	None	Cistrome
ATAC-seq	CA	ATAC	GSM2544222	65806_sort_peaks.narrowPeak.bed	THP-1	Macrophage	None	Cistrome
ATAC-seq	CA	ATAC	GSM2544219	65809_sort_peaks.narrowPeak.bed	THP-1	Macrophage	None	Cistrome
ATAC-seq	CA	ATAC	GSM2544218	65810_sort_peaks.narrowPeak.bed	THP-1	Macrophage	None	Cistrome
ATAC-seq	CA	ATAC	GSM2476340	80250_sort_peaks.narrowPeak.bed	501-Mel	melanoma	None	Cistrome
ATAC-seq	CA	ATAC	GSM2365856	66188_sort_peaks.narrowPeak.bed	melanoma	melanoma	None	Cistrome
ATAC-seq	CA	ATAC	GSM2365855	66189_sort_peaks.narrowPeak.bed	melanoma	melanoma	None	Cistrome
ATAC-seq	CA	ATAC	GSM2476339	79020_sort_peaks.narrowPeak.bed	SKmel147	melanoma	None	Cistrome
ATAC-seq	CA	ATAC	GSM2575304	66048_sort_peaks.narrowPeak.bed	WM989	melanoma	None	Cistrome
ATAC-seq	CA	ATAC	GSM2575303	66049_sort_peaks.narrowPeak.bed	WM989	melanoma	None	Cistrome
ATAC-seq	CA	ATAC	GSM2575302	66050_sort_peaks.narrowPeak.bed	WM989	melanoma	None	Cistrome
ATAC-seq	CA	ATAC	GSM2575301	66051_sort_peaks.narrowPeak.bed	WM989	melanoma	None	Cistrome
ATAC-seq	CA	ATAC	GSM2575300	66052_sort_peaks.narrowPeak.bed	WM989	melanoma	None	Cistrome
ATAC-seq	CA	ATAC	GSM2575299	66053_sort_peaks.narrowPeak.bed	WM989	melanoma	None	Cistrome
ATAC-seq	CA	ATAC	GSM2575297	66055_sort_peaks.narrowPeak.bed	WM989	melanoma	None	Cistrome
ATAC-seq	CA	ATAC	GSM2575296	66056_sort_peaks.narrowPeak.bed	WM989	melanoma	None	Cistrome
ATAC-seq	CA	ATAC	GSM2575292	66060_sort_peaks.narrowPeak.bed	WM989	melanoma	None	Cistrome
ATAC-seq	CA	ATAC	GSM2575289	66063_sort_peaks.narrowPeak.bed	WM989	melanoma	None	Cistrome
ATAC-seq	CA	ATAC	GSM2845470	80593_sort_peaks.narrowPeak.bed	RUES2	Mesodermal Cell	None	Cistrome
ATAC-seq	CA	ATAC	GSM2579551	79432_sort_peaks.narrowPeak.bed	None	MGE organoids	None	Cistrome
DNase-seq	CA	DHS	ENCSR493IAY_1	63713_sort_peaks.narrowPeak.bed	None	Multipotent progenitor cell	None	Cistrome
DNase-seq	CA	DHS	GSM1581828	55182_sort_peaks.narrowPeak.bed	AML	Myeloid Cell	None	Cistrome
DNase-seq	CA	DHS	GSM1581832	55186_sort_peaks.narrowPeak.bed	AML	Myeloid Cell	None	Cistrome
DNase-seq	CA	DHS	GSM1581833	55187_sort_peaks.narrowPeak.bed	AML	Myeloid Cell	None	Cistrome
DNase-seq	CA	DHS	GSM1581834	55188_sort_peaks.narrowPeak.bed	AML	Myeloid Cell	None	Cistrome
DNase-seq	CA	DHS	GSM1581835	55189_sort_peaks.narrowPeak.bed	AML	Myeloid Cell	None	Cistrome
DNase-seq	CA	DHS	GSM1581836	55190_sort_peaks.narrowPeak.bed	AML	Myeloid Cell	None	Cistrome
DNase-seq	CA	DHS	GSM2449228	78636_sort_peaks.narrowPeak.bed	Myoblasts	Myoblast	None	Cistrome
ATAC-seq	CA	ATAC	GSM2700774	80997_sort_peaks.narrowPeak.bed	NB69	NB69	None	Cistrome
DNase-seq	CA	DHS	ENCSR963ALV	62409_sort_peaks.narrowPeak.bed	Neural Progenitor Cell	Neural Progenitor Cell	None	Cistrome
DNase-seq	CA	DHS	GSM2872712	78824_sort_peaks.narrowPeak.bed	SK-N-BE(2)c	Neuroblastoma cell	None	Cistrome
ATAC-seq	CA	ATAC	GSM2065328	61668_sort_peaks.narrowPeak.bed	None	Neuron	None	Cistrome
ATAC-seq	CA	ATAC	GSM2065329	61669_sort_peaks.narrowPeak.bed	None	Neuron	None	Cistrome
ATAC-seq	CA	ATAC	GSM2065330	61670_sort_peaks.narrowPeak.bed	None	Neuron	None	Cistrome
ATAC-seq	CA	ATAC	GSM2065331	61671_sort_peaks.narrowPeak.bed	None	Neuron	None	Cistrome
ATAC-seq	CA	ATAC	GSM2065332	61672_sort_peaks.narrowPeak.bed	None	Neuron	None	Cistrome
ATAC-seq	CA	ATAC	GSM2065333	61673_sort_peaks.narrowPeak.bed	None	Neuron	None	Cistrome
DNase-seq	CA	DHS	ENCSR626RVD_1	64062_sort_peaks.narrowPeak.bed	None	Neuron	None	Cistrome
DNase-seq	CA	DHS	ENCSR626RVD_2	64063_sort_peaks.narrowPeak.bed	None	Neuron	None	Cistrome
ATAC-seq	CA	ATAC	GSM2322578	66072_sort_peaks.narrowPeak.bed	None	Neutrophile	None	Cistrome
ATAC-seq	CA	ATAC	GSM2083807	66120_sort_peaks.narrowPeak.bed	None	Neutrophile	None	Cistrome
ATAC-seq	CA	ATAC	GSM2083806	66121_sort_peaks.narrowPeak.bed	None	Neutrophile	None	Cistrome
ATAC-seq	CA	ATAC	GSM2083805	66122_sort_peaks.narrowPeak.bed	None	Neutrophile	None	Cistrome
ATAC-seq	CA	ATAC	GSM2083799	66128_sort_peaks.narrowPeak.bed	None	Neutrophile	None	Cistrome
ATAC-seq	CA	ATAC	GSM2083792	66135_sort_peaks.narrowPeak.bed	None	Neutrophile	None	Cistrome
ATAC-seq	CA	ATAC	GSM2083788	66139_sort_peaks.narrowPeak.bed	None	Neutrophile	None	Cistrome
ATAC-seq	CA	ATAC	GSM2083787	66140_sort_peaks.narrowPeak.bed	None	Neutrophile	None	Cistrome
DNase-seq	CA	DHS	ENCSR691MQJ_1	64252_sort_peaks.narrowPeak.bed	EL	None	None	Cistrome
DNase-seq	CA	DHS	ENCSR691MQJ_2	64253_sort_peaks.narrowPeak.bed	EL	None	None	Cistrome
DNase-seq	CA	DHS	ENCSR691MQJ_3	64254_sort_peaks.narrowPeak.bed	EL	None	None	Cistrome
ATAC-seq	CA	ATAC	GSM2035775	78297_sort_peaks.narrowPeak.bed	HaCaT	None	None	Cistrome
ATAC-seq	CA	ATAC	GSM2035777	78532_sort_peaks.narrowPeak.bed	HaCaT	None	None	Cistrome
ATAC-seq	CA	ATAC	GSM2035776	78533_sort_peaks.narrowPeak.bed	HaCaT	None	None	Cistrome
ATAC-seq	CA	ATAC	GSM2035774	78534_sort_peaks.narrowPeak.bed	HaCaT	None	None	Cistrome
DNase-seq	CA	DHS	ENCSR620QNS_1	64049_sort_peaks.narrowPeak.bed	HAP-1	None	None	Cistrome
DNase-seq	CA	DHS	ENCSR620QNS_2	64050_sort_peaks.narrowPeak.bed	HAP-1	None	None	Cistrome
DNase-seq	CA	DHS	GSM2224591	78448_sort_peaks.narrowPeak.bed	HUTU80	None	None	Cistrome
ATAC-seq	CA	ATAC	GSM2676821	79015_sort_peaks.narrowPeak.bed	J-Lat A72	None	None	Cistrome
ATAC-seq	CA	ATAC	GSM2676822	79016_sort_peaks.narrowPeak.bed	J-Lat A72	None	None	Cistrome
ATAC-seq	CA	ATAC	GSM2113545	61625_sort_peaks.narrowPeak.bed	KELLY	None	None	Cistrome
DNase-seq	CA	DHS	ENCSR000FJH_1	62498_sort_peaks.narrowPeak.bed	NCI-H460	None	None	Cistrome
DNase-seq	CA	DHS	ENCSR000FJH_2	62499_sort_peaks.narrowPeak.bed	NCI-H460	None	None	Cistrome
DNase-seq	CA	DHS	ENCSR000FJH_3	62500_sort_peaks.narrowPeak.bed	NCI-H460	None	None	Cistrome
ATAC-seq	CA	ATAC	GSM2113546	61648_sort_peaks.narrowPeak.bed	NGP	None	None	Cistrome
ATAC-seq	CA	ATAC	GSM2147621	61649_sort_peaks.narrowPeak.bed	NJH29	None	None	Cistrome
DNase-seq	CA	DHS	GSM1251564	47607_sort_peaks.narrowPeak.bed	Reh	None	None	Cistrome
ATAC-seq	CA	ATAC	GSM2845472	80591_sort_peaks.narrowPeak.bed	RUES2	None	None	Cistrome
DNase-seq	CA	DHS	GSM2224593	78446_sort_peaks.narrowPeak.bed	SK-CO-1	None	None	Cistrome
DNase-seq	CA	DHS	GSM2224595	78182_sort_peaks.narrowPeak.bed	SW1116	None	None	Cistrome
ATAC-seq	CA	ATAC	GSM2719873	79241_sort_peaks.narrowPeak.bed	TOV-21G	None	None	Cistrome
ATAC-seq	CA	ATAC	GSM2719872	79242_sort_peaks.narrowPeak.bed	TOV-21G	None	None	Cistrome
ATAC-seq	CA	ATAC	GSM2719875	79243_sort_peaks.narrowPeak.bed	TOV-21G	None	None	Cistrome
ATAC-seq	CA	ATAC	GSM2719874	79244_sort_peaks.narrowPeak.bed	TOV-21G	None	None	Cistrome
DNase-seq	CA	DHS	GSM1914980	80090_sort_peaks.narrowPeak.bed	143B	Osteosarcoma cell	None	Cistrome
DNase-seq	CA	DHS	GSM1914984	78980_sort_peaks.narrowPeak.bed	HOS	Osteosarcoma cell	None	Cistrome
DNase-seq	CA	DHS	GSM1914988	78981_sort_peaks.narrowPeak.bed	Hu09	Osteosarcoma cell	None	Cistrome
DNase-seq	CA	DHS	GSM1914992	80197_sort_peaks.narrowPeak.bed	LM7	Osteosarcoma cell	None	Cistrome
DNase-seq	CA	DHS	GSM1914996	80198_sort_peaks.narrowPeak.bed	M112	Osteosarcoma cell	None	Cistrome
DNase-seq	CA	DHS	GSM1914996	80198_sort_peaks.narrowPeak.bed	M112	Osteosarcoma cell	None	Cistrome
DNase-seq	CA	DHS	GSM1914996	80198_sort_peaks.narrowPeak.bed	M112	Osteosarcoma cell	None	Cistrome
DNase-seq	CA	DHS	GSM1915004	78994_sort_peaks.narrowPeak.bed	MG-63	Osteosarcoma cell	None	Cistrome
DNase-seq	CA	DHS	GSM1915000	78995_sort_peaks.narrowPeak.bed	MG-63	Osteosarcoma cell	None	Cistrome
DNase-seq	CA	DHS	GSM2326845	80487_sort_peaks.narrowPeak.bed	Plasmablast	Plasmablast	None	Cistrome
ATAC-seq	CA	ATAC	GSM2243033	65310_sort_peaks.narrowPeak.bed	CAL-1	Plasmacytoid dendritic cell	None	Cistrome
ATAC-seq	CA	ATAC	GSM2243034	65309_sort_peaks.narrowPeak.bed	Gen2.2	Plasmacytoid dendritic cell	None	Cistrome
ATAC-seq	CA	ATAC	GSM2243039	65304_sort_peaks.narrowPeak.bed	Dendritic Cell	Plasmacytoid dendritic cell	None	Cistrome
ATAC-seq	CA	ATAC	GSM2243037	65306_sort_peaks.narrowPeak.bed	Dendritic Cell	Plasmacytoid dendritic cell	None	Cistrome
DNase-seq	CA	DHS	GSM2214118	78360_sort_peaks.narrowPeak.bed	RH5	rhabdomyosarcoma	None	Cistrome
DNase-seq	CA	DHS	GSM2214119	78410_sort_peaks.narrowPeak.bed	RH5	rhabdomyosarcoma	None	Cistrome
DNase-seq	CA	DHS	GSM2326846	80488_sort_peaks.narrowPeak.bed	SKH1	SKH-1 cells	None	Cistrome
DNase-seq	CA	DHS	GSM2326847	80489_sort_peaks.narrowPeak.bed	SKH1	SKH-1 cells	None	Cistrome
DNase-seq	CA	DHS	GSM2326848	80624_sort_peaks.narrowPeak.bed	SKH1	SKH-1 cells	None	Cistrome
ATAC-seq	CA	ATAC	GSM1939272	61694_sort_peaks.narrowPeak.bed	None	Stem cell	None	Cistrome
ATAC-seq	CA	ATAC	GSM1939273	61695_sort_peaks.narrowPeak.bed	None	Stem cell	None	Cistrome
DNase-seq	CA	DHS	ENCSR207TUX_1	62982_sort_peaks.narrowPeak.bed	None	Stem cell	None	Cistrome
DNase-seq	CA	DHS	ENCSR678ILN_1	64197_sort_peaks.narrowPeak.bed	None	Stem cell	None	Cistrome
DNase-seq	CA	DHS	ENCSR678ILN_2	64198_sort_peaks.narrowPeak.bed	None	Stem cell	None	Cistrome
DNase-seq	CA	DHS	ENCSR678ILN_3	64199_sort_peaks.narrowPeak.bed	None	Stem cell	None	Cistrome
DNase-seq	CA	DHS	ENCSR820WLP_1	64586_sort_peaks.narrowPeak.bed	None	Stem cell	None	Cistrome
DNase-seq	CA	DHS	ENCSR820WLP_2	64587_sort_peaks.narrowPeak.bed	None	Stem cell	None	Cistrome
ATAC-seq	CA	ATAC	GSM2898810	78951_sort_peaks.narrowPeak.bed	None	Stem cell	None	Cistrome
ATAC-seq	CA	ATAC	GSM2898818	78953_sort_peaks.narrowPeak.bed	None	Stem cell	None	Cistrome
ATAC-seq	CA	ATAC	GSM2898831	79502_sort_peaks.narrowPeak.bed	None	Stem cell	None	Cistrome
ATAC-seq	CA	ATAC	GSM2898832	79505_sort_peaks.narrowPeak.bed	None	Stem cell	None	Cistrome
ATAC-seq	CA	ATAC	GSM2898815	79584_sort_peaks.narrowPeak.bed	None	Stem cell	None	Cistrome
ATAC-seq	CA	ATAC	GSM2898781	79666_sort_peaks.narrowPeak.bed	None	Stem cell	None	Cistrome
ATAC-seq	CA	ATAC	GSM2898787	79668_sort_peaks.narrowPeak.bed	None	Stem cell	None	Cistrome
ATAC-seq	CA	ATAC	GSM2898789	79672_sort_peaks.narrowPeak.bed	None	Stem cell	None	Cistrome
ATAC-seq	CA	ATAC	GSM2425096	80620_sort_peaks.narrowPeak.bed	None	Stem cell	None	Cistrome
ATAC-seq	CA	ATAC	GSM2425094	80622_sort_peaks.narrowPeak.bed	None	Stem cell	None	Cistrome
ATAC-seq	CA	ATAC	GSM2898828	80628_sort_peaks.narrowPeak.bed	None	Stem cell	None	Cistrome
ATAC-seq	CA	ATAC	GSM2898823	80631_sort_peaks.narrowPeak.bed	None	Stem cell	None	Cistrome
ATAC-seq	CA	ATAC	GSM2898826	80634_sort_peaks.narrowPeak.bed	None	Stem cell	None	Cistrome
ATAC-seq	CA	ATAC	GSM2898804	80692_sort_peaks.narrowPeak.bed	None	Stem cell	None	Cistrome
ATAC-seq	CA	ATAC	GSM2898806	80694_sort_peaks.narrowPeak.bed	None	Stem cell	None	Cistrome
ATAC-seq	CA	ATAC	GSM2898792	80799_sort_peaks.narrowPeak.bed	None	Stem cell	None	Cistrome
ATAC-seq	CA	ATAC	GSM2898793	80800_sort_peaks.narrowPeak.bed	None	Stem cell	None	Cistrome
ATAC-seq	CA	ATAC	GSM1484783	59697_sort_peaks.narrowPeak.bed	None	T Lymphocyte	None	Cistrome
ATAC-seq	CA	ATAC	GSM1484784	59698_sort_peaks.narrowPeak.bed	None	T Lymphocyte	None	Cistrome
ATAC-seq	CA	ATAC	GSM1484787	59701_sort_peaks.narrowPeak.bed	None	T Lymphocyte	None	Cistrome
ATAC-seq	CA	ATAC	GSM1484789	59703_sort_peaks.narrowPeak.bed	None	T Lymphocyte	None	Cistrome
ATAC-seq	CA	ATAC	GSM1484790	59704_sort_peaks.narrowPeak.bed	None	T Lymphocyte	None	Cistrome
ATAC-seq	CA	ATAC	GSM1484791	59705_sort_peaks.narrowPeak.bed	None	T Lymphocyte	None	Cistrome
ATAC-seq	CA	ATAC	GSM1484792	59706_sort_peaks.narrowPeak.bed	None	T Lymphocyte	None	Cistrome
ATAC-seq	CA	ATAC	GSM1484793	59707_sort_peaks.narrowPeak.bed	None	T Lymphocyte	None	Cistrome
ATAC-seq	CA	ATAC	GSM1484794	59708_sort_peaks.narrowPeak.bed	None	T Lymphocyte	None	Cistrome
ATAC-seq	CA	ATAC	GSM1484795	59709_sort_peaks.narrowPeak.bed	None	T Lymphocyte	None	Cistrome
ATAC-seq	CA	ATAC	GSM1484796	59710_sort_peaks.narrowPeak.bed	None	T Lymphocyte	None	Cistrome
ATAC-seq	CA	ATAC	GSM1484797	59711_sort_peaks.narrowPeak.bed	None	T Lymphocyte	None	Cistrome
ATAC-seq	CA	ATAC	GSM1484804	59718_sort_peaks.narrowPeak.bed	None	T Lymphocyte	None	Cistrome
ATAC-seq	CA	ATAC	GSM1484821	59735_sort_peaks.narrowPeak.bed	None	T Lymphocyte	None	Cistrome
ATAC-seq	CA	ATAC	GSM1484824	59738_sort_peaks.narrowPeak.bed	None	T Lymphocyte	None	Cistrome
ATAC-seq	CA	ATAC	GSM1484825	59739_sort_peaks.narrowPeak.bed	None	T Lymphocyte	None	Cistrome
ATAC-seq	CA	ATAC	GSM1484826	59740_sort_peaks.narrowPeak.bed	None	T Lymphocyte	None	Cistrome
ATAC-seq	CA	ATAC	GSM1484827	59741_sort_peaks.narrowPeak.bed	None	T Lymphocyte	None	Cistrome
ATAC-seq	CA	ATAC	GSM1484828	59742_sort_peaks.narrowPeak.bed	None	T Lymphocyte	None	Cistrome
ATAC-seq	CA	ATAC	GSM1484829	59743_sort_peaks.narrowPeak.bed	None	T Lymphocyte	None	Cistrome
ATAC-seq	CA	ATAC	GSM1484830	59744_sort_peaks.narrowPeak.bed	None	T Lymphocyte	None	Cistrome
ATAC-seq	CA	ATAC	GSM1484836	59750_sort_peaks.narrowPeak.bed	None	T Lymphocyte	None	Cistrome
ATAC-seq	CA	ATAC	GSM1484838	59752_sort_peaks.narrowPeak.bed	None	T Lymphocyte	None	Cistrome
ATAC-seq	CA	ATAC	GSM1484840	59754_sort_peaks.narrowPeak.bed	None	T Lymphocyte	None	Cistrome
ATAC-seq	CA	ATAC	GSM2285656	65952_sort_peaks.narrowPeak.bed	None	T Lymphocyte	None	Cistrome
ATAC-seq	CA	ATAC	GSM2285655	65953_sort_peaks.narrowPeak.bed	None	T Lymphocyte	None	Cistrome
ATAC-seq	CA	ATAC	GSM2285654	65954_sort_peaks.narrowPeak.bed	None	T Lymphocyte	None	Cistrome
ATAC-seq	CA	ATAC	GSM2285640	65968_sort_peaks.narrowPeak.bed	None	T Lymphocyte	None	Cistrome
ATAC-seq	CA	ATAC	GSM2285639	65969_sort_peaks.narrowPeak.bed	None	T Lymphocyte	None	Cistrome
ATAC-seq	CA	ATAC	GSM2285632	65976_sort_peaks.narrowPeak.bed	None	T Lymphocyte	None	Cistrome
ATAC-seq	CA	ATAC	GSM2285631	65977_sort_peaks.narrowPeak.bed	None	T Lymphocyte	None	Cistrome
ATAC-seq	CA	ATAC	GSM2285629	65979_sort_peaks.narrowPeak.bed	None	T Lymphocyte	None	Cistrome
ATAC-seq	CA	ATAC	GSM2285628	65980_sort_peaks.narrowPeak.bed	None	T Lymphocyte	None	Cistrome
ATAC-seq	CA	ATAC	GSM2285621	65987_sort_peaks.narrowPeak.bed	None	T Lymphocyte	None	Cistrome
ATAC-seq	CA	ATAC	GSM2285620	65988_sort_peaks.narrowPeak.bed	None	T Lymphocyte	None	Cistrome
DNase-seq	CA	DHS	GSM2326844	80486_sort_peaks.narrowPeak.bed	AML	t(3;21) paitent	None	Cistrome
DNase-seq	CA	DHS	GSM646569	40602_sort_peaks.narrowPeak.bed	Th1	Th1	None	Cistrome
DNase-seq	CA	DHS	GSM1014540	40967_sort_peaks.narrowPeak.bed	Th1	Th1	None	Cistrome
ATAC-seq	CA	ATAC	GSM2306495	65920_sort_peaks.narrowPeak.bed	Th1	Th1	None	Cistrome
ATAC-seq	CA	ATAC	GSM2306494	65921_sort_peaks.narrowPeak.bed	Th1	Th1	None	Cistrome
ATAC-seq	CA	ATAC	GSM2306493	65922_sort_peaks.narrowPeak.bed	Th1	Th1	None	Cistrome
DNase-seq	CA	DHS	GSM1014541	40894_sort_peaks.narrowPeak.bed	Th17	Th17	None	Cistrome
ATAC-seq	CA	ATAC	GSM2306501	65914_sort_peaks.narrowPeak.bed	Th17	Th17	None	Cistrome
ATAC-seq	CA	ATAC	GSM2306500	65915_sort_peaks.narrowPeak.bed	Th17	Th17	None	Cistrome
ATAC-seq	CA	ATAC	GSM2306499	65916_sort_peaks.narrowPeak.bed	Th17	Th17	None	Cistrome
ATAC-seq	CA	ATAC	GSM2705086	79328_sort_peaks.narrowPeak.bed	Th17	Th17	None	Cistrome
ATAC-seq	CA	ATAC	GSM2705085	79329_sort_peaks.narrowPeak.bed	Th17	Th17	None	Cistrome
ATAC-seq	CA	ATAC	GSM2705071	79740_sort_peaks.narrowPeak.bed	Th17	Th17	None	Cistrome
ATAC-seq	CA	ATAC	GSM2705076	79742_sort_peaks.narrowPeak.bed	Th17	Th17	None	Cistrome
ATAC-seq	CA	ATAC	GSM2705073	80122_sort_peaks.narrowPeak.bed	Th17	Th17	None	Cistrome
ATAC-seq	CA	ATAC	GSM2705072	80748_sort_peaks.narrowPeak.bed	Th17	Th17	None	Cistrome
ATAC-seq	CA	ATAC	GSM2705074	80750_sort_peaks.narrowPeak.bed	Th17	Th17	None	Cistrome
ATAC-seq	CA	ATAC	GSM2705075	80751_sort_peaks.narrowPeak.bed	Th17	Th17	None	Cistrome
DNase-seq	CA	DHS	GSM1014522	40946_sort_peaks.narrowPeak.bed	Th2	Th2	None	Cistrome
DNase-seq	CA	DHS	GSM1014521	40963_sort_peaks.narrowPeak.bed	Th2	Th2	None	Cistrome
ATAC-seq	CA	ATAC	GSM2306498	65917_sort_peaks.narrowPeak.bed	Th2	Th2	None	Cistrome
ATAC-seq	CA	ATAC	GSM2306497	65918_sort_peaks.narrowPeak.bed	Th2	Th2	None	Cistrome
ATAC-seq	CA	ATAC	GSM2306496	65919_sort_peaks.narrowPeak.bed	Th2	Th2	None	Cistrome
ATAC-seq	CA	ATAC	GSM2306503	65912_sort_peaks.narrowPeak.bed	Treg	Treg cell	None	Cistrome
ATAC-seq	CA	ATAC	GSM2306502	65913_sort_peaks.narrowPeak.bed	Treg	Treg cell	None	Cistrome
ATAC-seq	CA	ATAC	GSM2705087	79327_sort_peaks.narrowPeak.bed	Treg	Treg cell	None	Cistrome
ATAC-seq	CA	ATAC	GSM2705082	79332_sort_peaks.narrowPeak.bed	Treg	Treg cell	None	Cistrome
ATAC-seq	CA	ATAC	GSM2705088	79333_sort_peaks.narrowPeak.bed	Treg	Treg cell	None	Cistrome
ATAC-seq	CA	ATAC	GSM2705080	79808_sort_peaks.narrowPeak.bed	Treg	Treg cell	None	Cistrome
ATAC-seq	CA	ATAC	GSM2705078	79959_sort_peaks.narrowPeak.bed	Treg	Treg cell	None	Cistrome
ATAC-seq	CA	ATAC	GSM2705079	79960_sort_peaks.narrowPeak.bed	Treg	Treg cell	None	Cistrome
ATAC-seq	CA	ATAC	GSM2705077	80749_sort_peaks.narrowPeak.bed	Treg	Treg cell	None	Cistrome
DNase-seq	CA	DHS	ENCSR121ZSL_1	62773_sort_peaks.narrowPeak.bed	Trophoblast cell	Trophoblast cell	None	Cistrome
DNase-seq	CA	DHS	ENCSR121ZSL_2	62774_sort_peaks.narrowPeak.bed	Trophoblast cell	Trophoblast cell	None	Cistrome
DNase-seq	CA	DHS	ENCSR593LTJ_1	63985_sort_peaks.narrowPeak.bed	Trophoblast cell	Trophoblast cell	None	Cistrome
DNase-seq	CA	DHS	ENCSR593LTJ_2	63986_sort_peaks.narrowPeak.bed	Trophoblast cell	Trophoblast cell	None	Cistrome
DNase-seq	CA	DHS	ENCSR809LCE_1	64565_sort_peaks.narrowPeak.bed	Trophoblast cell	Trophoblast cell	None	Cistrome
DNase-seq	CA	DHS	ENCSR964MZQ_1	64964_sort_peaks.narrowPeak.bed	Trophoblast cell	Trophoblast cell	None	Cistrome
DNase-seq	CA	DHS	ENCSR964MZQ_2	64965_sort_peaks.narrowPeak.bed	Trophoblast cell	Trophoblast cell	None	Cistrome
DNase-seq	CA	DHS	ENCSR859CZM_1	64687_sort_peaks.narrowPeak.bed	None	None	occipital lobe	Cistrome
DNase-seq	CA	DHS	GSM1027334	40823_sort_peaks.narrowPeak.bed	None	None	Ovary	Cistrome
ATAC-seq	CA	ATAC	GSM2549748	80977_sort_peaks.narrowPeak.bed	None	cancer cells	Pancreas	Cistrome
DNase-seq	CA	DHS	GSM816667	40769_sort_peaks.narrowPeak.bed	8988t	Epithelium	Pancreas	Cistrome
DNase-seq	CA	DHS	GSM1027326	40790_sort_peaks.narrowPeak.bed	None	None	Pancreas	Cistrome
DNase-seq	CA	DHS	GSM1027335	40794_sort_peaks.narrowPeak.bed	None	None	Pancreas	Cistrome
DNase-seq	CA	DHS	ENCSR228IKB_1	63047_sort_peaks.narrowPeak.bed	None	None	Pancreas	Cistrome
DNase-seq	CA	DHS	ENCSR228IKB_2	63048_sort_peaks.narrowPeak.bed	None	None	Pancreas	Cistrome
DNase-seq	CA	DHS	ENCSR522WLH_1	63781_sort_peaks.narrowPeak.bed	None	None	Pancreas	Cistrome
ATAC-seq	CA	ATAC	GSM2549747	80976_sort_peaks.narrowPeak.bed	None	None	Pancreas	Cistrome
DNase-seq	CA	DHS	GSM736519	45053_sort_peaks.narrowPeak.bed	PANC-1	None	Pancreas	Cistrome
DNase-seq	CA	DHS	GSM736517	45054_sort_peaks.narrowPeak.bed	PANC-1	None	Pancreas	Cistrome
DNase-seq	CA	DHS	GSM586893	5215_sort_peaks.narrowPeak.bed	None	Epithelium	Pancreatic Islet	Cistrome
DNase-seq	CA	DHS	GSM586892	5216_sort_peaks.narrowPeak.bed	None	Epithelium	Pancreatic Islet	Cistrome
DNase-seq	CA	DHS	GSM586891	5217_sort_peaks.narrowPeak.bed	None	Epithelium	Pancreatic Islet	Cistrome
DNase-seq	CA	DHS	GSM849030	41104_sort_peaks.narrowPeak.bed	None	Fibroblast	Periodontal Ligament	Cistrome
DNase-seq	CA	DHS	GSM736528	44998_sort_peaks.narrowPeak.bed	None	Fibroblast	Periodontal Ligament	Cistrome
DNase-seq	CA	DHS	GSM736632	44999_sort_peaks.narrowPeak.bed	None	Fibroblast	Periodontal Ligament	Cistrome
DNase-seq	CA	DHS	ENCSR499IFY_1	63724_sort_peaks.narrowPeak.bed	None	None	Placenta	Cistrome
DNase-seq	CA	DHS	ENCSR575VMI_1	63944_sort_peaks.narrowPeak.bed	None	None	Placenta	Cistrome
DNase-seq	CA	DHS	ENCSR575VMI_2	63945_sort_peaks.narrowPeak.bed	None	None	Placenta	Cistrome
DNase-seq	CA	DHS	ENCSR829MXU_1	64607_sort_peaks.narrowPeak.bed	None	None	Pons	Cistrome
DNase-seq	CA	DHS	ENCSR829MXU_2	64608_sort_peaks.narrowPeak.bed	None	None	Pons	Cistrome
ATAC-seq	CA	ATAC	GSM2199920	78242_sort_peaks.narrowPeak.bed	9.4	Neuron	Prefrontal	Cistrome
ATAC-seq	CA	ATAC	GSM2199921	78241_sort_peaks.narrowPeak.bed	None	Neuron	Prefrontal	Cistrome
ATAC-seq	CA	ATAC	GSM2199922	78349_sort_peaks.narrowPeak.bed	None	Neuron	Prefrontal	Cistrome
ATAC-seq	CA	ATAC	GSM2199918	78482_sort_peaks.narrowPeak.bed	None	Neuron	Prefrontal	Cistrome
DNase-seq	CA	DHS	GSM1255262	43138_sort_peaks.narrowPeak.bed	LNCaP	Epithelium	Prostate	Cistrome
DNase-seq	CA	DHS	GSM1255263	43139_sort_peaks.narrowPeak.bed	LNCaP	Epithelium	Prostate	Cistrome
DNase-seq	CA	DHS	GSM1255265	43141_sort_peaks.narrowPeak.bed	LNCaP	Epithelium	Prostate	Cistrome
DNase-seq	CA	DHS	GSM1255267	43143_sort_peaks.narrowPeak.bed	LNCaP	Epithelium	Prostate	Cistrome
DNase-seq	CA	DHS	GSM1255268	43144_sort_peaks.narrowPeak.bed	LNCaP	Epithelium	Prostate	Cistrome
DNase-seq	CA	DHS	GSM1255269	43145_sort_peaks.narrowPeak.bed	LNCaP	Epithelium	Prostate	Cistrome
DNase-seq	CA	DHS	GSM1255270	43146_sort_peaks.narrowPeak.bed	LNCaP	Epithelium	Prostate	Cistrome
DNase-seq	CA	DHS	GSM1255272	43148_sort_peaks.narrowPeak.bed	LNCaP	Epithelium	Prostate	Cistrome
DNase-seq	CA	DHS	GSM1255277	43153_sort_peaks.narrowPeak.bed	LNCaP	Epithelium	Prostate	Cistrome
DNase-seq	CA	DHS	GSM1255278	43154_sort_peaks.narrowPeak.bed	LNCaP	Epithelium	Prostate	Cistrome
DNase-seq	CA	DHS	GSM1255279	43155_sort_peaks.narrowPeak.bed	LNCaP	Epithelium	Prostate	Cistrome
DNase-seq	CA	DHS	GSM1255283	43159_sort_peaks.narrowPeak.bed	LNCaP	Epithelium	Prostate	Cistrome
ATAC-seq	CA	ATAC	GSM2186481	65846_sort_peaks.narrowPeak.bed	LNCaP	Epithelium	Prostate	Cistrome
ATAC-seq	CA	ATAC	GSM2186480	65847_sort_peaks.narrowPeak.bed	LNCaP	Epithelium	Prostate	Cistrome
ATAC-seq	CA	ATAC	GSM2186478	65849_sort_peaks.narrowPeak.bed	LNCaP	Epithelium	Prostate	Cistrome
ATAC-seq	CA	ATAC	GSM2186477	65850_sort_peaks.narrowPeak.bed	LNCaP	Epithelium	Prostate	Cistrome
ATAC-seq	CA	ATAC	GSM2186476	65851_sort_peaks.narrowPeak.bed	LNCaP	Epithelium	Prostate	Cistrome
DNase-seq	CA	DHS	GSM1024743	45055_sort_peaks.narrowPeak.bed	PrEC	Epithelium	Prostate	Cistrome
DNase-seq	CA	DHS	GSM1024742	45056_sort_peaks.narrowPeak.bed	PrEC	Epithelium	Prostate	Cistrome
DNase-seq	CA	DHS	GSM1008595	40987_sort_peaks.narrowPeak.bed	RWPE1	Epithelium	Prostate	Cistrome
DNase-seq	CA	DHS	GSM1541008	78495_sort_peaks.narrowPeak.bed	RWPE1	Epithelium	Prostate	Cistrome
DNase-seq	CA	DHS	GSM1027321	40826_sort_peaks.narrowPeak.bed	None	None	Psoas Muscle	Cistrome
DNase-seq	CA	DHS	GSM1102738	41429_sort_peaks.narrowPeak.bed	None	None	Psoas Muscle	Cistrome
DNase-seq	CA	DHS	GSM1024763	44995_sort_peaks.narrowPeak.bed	HPAEC	Endothelial Cell	Pulmonary Artery	Cistrome
DNase-seq	CA	DHS	GSM849031	41105_sort_peaks.narrowPeak.bed	HPAF	Fibroblast	Pulmonary Artery	Cistrome
DNase-seq	CA	DHS	GSM736555	44996_sort_peaks.narrowPeak.bed	HPAF	Fibroblast	Pulmonary Artery	Cistrome
DNase-seq	CA	DHS	GSM736614	44997_sort_peaks.narrowPeak.bed	HPAF	Fibroblast	Pulmonary Artery	Cistrome
DNase-seq	CA	DHS	ENCSR493VDS_1	63716_sort_peaks.narrowPeak.bed	None	None	putamen	Cistrome
DNase-seq	CA	DHS	ENCSR474GZQ_1	63668_sort_peaks.narrowPeak.bed	None	None	Retina	Cistrome
DNase-seq	CA	DHS	ENCSR474GZQ_2	63669_sort_peaks.narrowPeak.bed	None	None	Retina	Cistrome
DNase-seq	CA	DHS	ENCSR474GZQ_3	63670_sort_peaks.narrowPeak.bed	None	None	Retina	Cistrome
DNase-seq	CA	DHS	ENCSR474GZQ_4	63671_sort_peaks.narrowPeak.bed	None	None	Retina	Cistrome
DNase-seq	CA	DHS	ENCSR621ENC_1	64055_sort_peaks.narrowPeak.bed	None	None	Retina	Cistrome
DNase-seq	CA	DHS	ENCSR621ENC_2	64056_sort_peaks.narrowPeak.bed	None	None	Retina	Cistrome
DNase-seq	CA	DHS	ENCSR621ENC_3	64057_sort_peaks.narrowPeak.bed	None	None	Retina	Cistrome
DNase-seq	CA	DHS	ENCSR820ICX_1	64585_sort_peaks.narrowPeak.bed	None	None	Retina	Cistrome
DNase-seq	CA	DHS	ENCSR592DQC_1	63980_sort_peaks.narrowPeak.bed	None	None	Sigmoid Colon	Cistrome
DNase-seq	CA	DHS	GSM1014539	40885_sort_peaks.narrowPeak.bed	LHCN-M2	Myoblast	Skeletal Muscle	Cistrome
DNase-seq	CA	DHS	GSM1014524	40934_sort_peaks.narrowPeak.bed	LHCN-M2	Myoblast	Skeletal Muscle	Cistrome
DNase-seq	CA	DHS	GSM1024772	45022_sort_peaks.narrowPeak.bed	LHCN-M2	Myoblast	Skeletal Muscle	Cistrome
DNase-seq	CA	DHS	GSM1024771	45023_sort_peaks.narrowPeak.bed	LHCN-M2	Myoblast	Skeletal Muscle	Cistrome
DNase-seq	CA	DHS	GSM1024787	45024_sort_peaks.narrowPeak.bed	LHCN-M2	Myoblast	Skeletal Muscle	Cistrome
DNase-seq	CA	DHS	GSM1024786	45025_sort_peaks.narrowPeak.bed	LHCN-M2	Myoblast	Skeletal Muscle	Cistrome
DNase-seq	CA	DHS	GSM1014514	40897_sort_peaks.narrowPeak.bed	HSMM	Myoblast	Skeletal Muscle	Cistrome
DNase-seq	CA	DHS	GSM736560	45010_sort_peaks.narrowPeak.bed	HSMM	Myoblast	Skeletal Muscle	Cistrome
DNase-seq	CA	DHS	GSM736553	45011_sort_peaks.narrowPeak.bed	HSMM	Myoblast	Skeletal Muscle	Cistrome
DNase-seq	CA	DHS	GSM736530	45012_sort_peaks.narrowPeak.bed	HSMM	Myoblast	Skeletal Muscle	Cistrome
DNase-seq	CA	DHS	GSM1024788	45013_sort_peaks.narrowPeak.bed	HSMM	Myoblast	Skeletal Muscle	Cistrome
DNase-seq	CA	DHS	GSM736497	45063_sort_peaks.narrowPeak.bed	SKMC	Myoblast	Skeletal Muscle	Cistrome
DNase-seq	CA	DHS	GSM736593	45064_sort_peaks.narrowPeak.bed	SKMC	Myoblast	Skeletal Muscle	Cistrome
DNase-seq	CA	DHS	GSM736590	44884_sort_peaks.narrowPeak.bed	AG04449	Fibroblast	Skin	Cistrome
DNase-seq	CA	DHS	GSM736551	44888_sort_peaks.narrowPeak.bed	AG09309	Fibroblast	Skin	Cistrome
DNase-seq	CA	DHS	GSM736616	44889_sort_peaks.narrowPeak.bed	AG09309	Fibroblast	Skin	Cistrome
DNase-seq	CA	DHS	GSM1014527	40933_sort_peaks.narrowPeak.bed	AG10803	Fibroblast	Skin	Cistrome
DNase-seq	CA	DHS	GSM736598	44892_sort_peaks.narrowPeak.bed	AG10803	Fibroblast	Skin	Cistrome
DNase-seq	CA	DHS	GSM736633	44893_sort_peaks.narrowPeak.bed	AG10803	Fibroblast	Skin	Cistrome
DNase-seq	CA	DHS	GSM763534	5021_sort_peaks.narrowPeak.bed	BJ	Fibroblast	Skin	Cistrome
DNase-seq	CA	DHS	GSM736518	44898_sort_peaks.narrowPeak.bed	BJ	Fibroblast	Skin	Cistrome
DNase-seq	CA	DHS	GSM736596	44899_sort_peaks.narrowPeak.bed	BJ	Fibroblast	Skin	Cistrome
DNase-seq	CA	DHS	ENCSR240TPI_1	62364_sort_peaks.narrowPeak.bed	BJ	Fibroblast	Skin	Cistrome
DNase-seq	CA	DHS	ENCSR240TPI_2	62365_sort_peaks.narrowPeak.bed	BJ	Fibroblast	Skin	Cistrome
DNase-seq	CA	DHS	ENCSR548MMD_1	62389_sort_peaks.narrowPeak.bed	BJ	Fibroblast	Skin	Cistrome
DNase-seq	CA	DHS	ENCSR548MMD_2	62390_sort_peaks.narrowPeak.bed	BJ	Fibroblast	Skin	Cistrome
ATAC-seq	CA	ATAC	GSM2174882	65329_sort_peaks.narrowPeak.bed	BJ	Fibroblast	Skin	Cistrome
ATAC-seq	CA	ATAC	GSM2174881	65330_sort_peaks.narrowPeak.bed	BJ	Fibroblast	Skin	Cistrome
ATAC-seq	CA	ATAC	GSM2174880	65331_sort_peaks.narrowPeak.bed	BJ	Fibroblast	Skin	Cistrome
ATAC-seq	CA	ATAC	GSM2174879	65332_sort_peaks.narrowPeak.bed	BJ	Fibroblast	Skin	Cistrome
ATAC-seq	CA	ATAC	GSM2174878	65333_sort_peaks.narrowPeak.bed	BJ	Fibroblast	Skin	Cistrome
ATAC-seq	CA	ATAC	GSM2174877	65334_sort_peaks.narrowPeak.bed	BJ	Fibroblast	Skin	Cistrome
ATAC-seq	CA	ATAC	GSM2174876	65335_sort_peaks.narrowPeak.bed	BJ	Fibroblast	Skin	Cistrome
ATAC-seq	CA	ATAC	GSM2174875	65336_sort_peaks.narrowPeak.bed	BJ	Fibroblast	Skin	Cistrome
DNase-seq	CA	DHS	GSM1008571	40981_sort_peaks.narrowPeak.bed	COLO-829	Fibroblast	Skin	Cistrome
DNase-seq	CA	DHS	GSM1024777	44912_sort_peaks.narrowPeak.bed	GM04503	Fibroblast	Skin	Cistrome
DNase-seq	CA	DHS	GSM1024780	44913_sort_peaks.narrowPeak.bed	GM04503	Fibroblast	Skin	Cistrome
DNase-seq	CA	DHS	GSM1024776	44914_sort_peaks.narrowPeak.bed	GM04504	Fibroblast	Skin	Cistrome
DNase-seq	CA	DHS	GSM1024775	44915_sort_peaks.narrowPeak.bed	GM04504	Fibroblast	Skin	Cistrome
DNase-seq	CA	DHS	GSM736520	45043_sort_peaks.narrowPeak.bed	NHDF-Ad	Fibroblast	Skin	Cistrome
DNase-seq	CA	DHS	GSM736567	45044_sort_peaks.narrowPeak.bed	NHDF-Ad	Fibroblast	Skin	Cistrome
DNase-seq	CA	DHS	GSM1014512	40886_sort_peaks.narrowPeak.bed	NHDF-neo	Fibroblast	Skin	Cistrome
DNase-seq	CA	DHS	GSM736498	45045_sort_peaks.narrowPeak.bed	NHDF-neo	Fibroblast	Skin	Cistrome
DNase-seq	CA	DHS	GSM736546	45046_sort_peaks.narrowPeak.bed	NHDF-neo	Fibroblast	Skin	Cistrome
DNase-seq	CA	DHS	GSM646564	40596_sort_peaks.narrowPeak.bed	NHDF-Ad	Fibroblast	Skin	Cistrome
DNase-seq	CA	DHS	GSM816635	7727_sort_peaks.narrowPeak.bed	NHEK	Keratinocyte	Skin	Cistrome
DNase-seq	CA	DHS	GSM623517	35746_sort_peaks.narrowPeak.bed	NHEK	Keratinocyte	Skin	Cistrome
DNase-seq	CA	DHS	GSM736556	45047_sort_peaks.narrowPeak.bed	NHEK	Keratinocyte	Skin	Cistrome
DNase-seq	CA	DHS	GSM736545	45048_sort_peaks.narrowPeak.bed	NHEK	Keratinocyte	Skin	Cistrome
ATAC-seq	CA	ATAC	GSM2035768	61592_sort_peaks.narrowPeak.bed	NHEK	Keratinocyte	Skin	Cistrome
ATAC-seq	CA	ATAC	GSM2035769	61593_sort_peaks.narrowPeak.bed	NHEK	Keratinocyte	Skin	Cistrome
ATAC-seq	CA	ATAC	GSM2035770	61594_sort_peaks.narrowPeak.bed	NHEK	Keratinocyte	Skin	Cistrome
ATAC-seq	CA	ATAC	GSM2035771	61595_sort_peaks.narrowPeak.bed	NHEK	Keratinocyte	Skin	Cistrome
ATAC-seq	CA	ATAC	GSM2035772	61596_sort_peaks.narrowPeak.bed	NHEK	Keratinocyte	Skin	Cistrome
ATAC-seq	CA	ATAC	GSM2035773	61597_sort_peaks.narrowPeak.bed	NHEK	Keratinocyte	Skin	Cistrome
DNase-seq	CA	DHS	GSM1014535	40919_sort_peaks.narrowPeak.bed	RPMI-7951	Melanoma Cell	Skin	Cistrome
DNase-seq	CA	DHS	GSM1024779	45057_sort_peaks.narrowPeak.bed	RPMI-7951	Melanoma Cell	Skin	Cistrome
DNase-seq	CA	DHS	GSM1024793	45058_sort_peaks.narrowPeak.bed	RPMI-7951	Melanoma Cell	Skin	Cistrome
DNase-seq	CA	DHS	GSM665835	3150_sort_peaks.narrowPeak.bed	None	Epithelium	Small Intestine	Cistrome
DNase-seq	CA	DHS	GSM665825	3160_sort_peaks.narrowPeak.bed	None	Epithelium	Small Intestine	Cistrome
DNase-seq	CA	DHS	GSM1014508	40923_sort_peaks.narrowPeak.bed	HA-sp	Astrocyte	Spinal Cord	Cistrome
DNase-seq	CA	DHS	GSM736625	44938_sort_peaks.narrowPeak.bed	HA-sp	Astrocyte	Spinal Cord	Cistrome
DNase-seq	CA	DHS	GSM736537	44939_sort_peaks.narrowPeak.bed	HA-sp	Astrocyte	Spinal Cord	Cistrome
DNase-seq	CA	DHS	ENCSR910OQF_1	62404_sort_peaks.narrowPeak.bed	None	None	Spinal Cord	Cistrome
DNase-seq	CA	DHS	ENCSR910OQF_2	62484_sort_peaks.narrowPeak.bed	None	None	Spinal Cord	Cistrome
DNase-seq	CA	DHS	GSM701507	3124_sort_peaks.narrowPeak.bed	B cell CD19+	B Lymphocyte	Spleen	Cistrome
DNase-seq	CA	DHS	GSM701493	3138_sort_peaks.narrowPeak.bed	B cell CD19+	B Lymphocyte	Spleen	Cistrome
DNase-seq	CA	DHS	GSM701492	3139_sort_peaks.narrowPeak.bed	B cell CD19+	B Lymphocyte	Spleen	Cistrome
DNase-seq	CA	DHS	GSM1220604	42140_sort_peaks.narrowPeak.bed	B cell CD19+	B Lymphocyte	Spleen	Cistrome
DNase-seq	CA	DHS	GSM701509	3122_sort_peaks.narrowPeak.bed	None	Lymphocyte	Spleen	Cistrome
DNase-seq	CA	DHS	ENCSR095GWE_1	62694_sort_peaks.narrowPeak.bed	None	None	Stomach	Cistrome
DNase-seq	CA	DHS	ENCSR095GWE_2	62695_sort_peaks.narrowPeak.bed	None	None	Stomach	Cistrome
DNase-seq	CA	DHS	ENCSR158VAT_1	62886_sort_peaks.narrowPeak.bed	None	None	Thyroid	Cistrome
DNase-seq	CA	DHS	ENCSR158VAT_2	62887_sort_peaks.narrowPeak.bed	None	None	Thyroid	Cistrome
DNase-seq	CA	DHS	ENCSR657DFR_1	64141_sort_peaks.narrowPeak.bed	None	None	Thyroid	Cistrome
DNase-seq	CA	DHS	ENCSR657DFR_2	64142_sort_peaks.narrowPeak.bed	None	None	Thyroid	Cistrome
DNase-seq	CA	DHS	ENCSR902XFY_1	64795_sort_peaks.narrowPeak.bed	None	None	Thyroid	Cistrome
DNase-seq	CA	DHS	ENCSR902XFY_2	64796_sort_peaks.narrowPeak.bed	None	None	Thyroid	Cistrome
DNase-seq	CA	DHS	ENCSR759UNY_1	62368_sort_peaks.narrowPeak.bed	None	None	Tongue	Cistrome
DNase-seq	CA	DHS	ENCSR759UNY_2	62369_sort_peaks.narrowPeak.bed	None	None	Tongue	Cistrome
DNase-seq	CA	DHS	ENCSR559WMK	62393_sort_peaks.narrowPeak.bed	None	None	Tongue	Cistrome
ATAC-seq	CA	ATAC	GSM2048321	61554_sort_peaks.narrowPeak.bed	Th17	Th17	Tonsil	Cistrome
DNase-seq	CA	DHS	ENCSR512CWR	62386_sort_peaks.narrowPeak.bed	None	None	Umbilical Cord	Cistrome
DNase-seq	CA	DHS	GSM1009641	40875_sort_peaks.narrowPeak.bed	HUVEC	Endothelial Cell	Umbilical Vein	Cistrome
DNase-seq	CA	DHS	GSM1009640	40876_sort_peaks.narrowPeak.bed	HUVEC	Endothelial Cell	Umbilical Vein	Cistrome
DNase-seq	CA	DHS	GSM1009639	40879_sort_peaks.narrowPeak.bed	HUVEC	Endothelial Cell	Umbilical Vein	Cistrome
DNase-seq	CA	DHS	GSM1009643	40881_sort_peaks.narrowPeak.bed	HUVEC	Endothelial Cell	Umbilical Vein	Cistrome
DNase-seq	CA	DHS	GSM1009644	40882_sort_peaks.narrowPeak.bed	HUVEC	Endothelial Cell	Umbilical Vein	Cistrome
DNase-seq	CA	DHS	GSM736509	44941_sort_peaks.narrowPeak.bed	HBMEC	Endothelial Cell	Umbilical Vein	Cistrome
DNase-seq	CA	DHS	GSM1024747	44977_sort_peaks.narrowPeak.bed	HBMEC	Endothelial Cell	Umbilical Vein	Cistrome
DNase-seq	CA	DHS	GSM1024745	44978_sort_peaks.narrowPeak.bed	HMVEC	Endothelial Cell	Umbilical Vein	Cistrome
DNase-seq	CA	DHS	GSM736523	44979_sort_peaks.narrowPeak.bed	HMVEC	Endothelial Cell	Umbilical Vein	Cistrome
DNase-seq	CA	DHS	GSM736609	44980_sort_peaks.narrowPeak.bed	HMVEC	Endothelial Cell	Umbilical Vein	Cistrome
DNase-seq	CA	DHS	GSM736521	44981_sort_peaks.narrowPeak.bed	HMVEC	Endothelial Cell	Umbilical Vein	Cistrome
DNase-seq	CA	DHS	GSM736571	44982_sort_peaks.narrowPeak.bed	HMVEC	Endothelial Cell	Umbilical Vein	Cistrome
DNase-seq	CA	DHS	GSM736577	44985_sort_peaks.narrowPeak.bed	HMVEC	Endothelial Cell	Umbilical Vein	Cistrome
DNase-seq	CA	DHS	GSM736573	44986_sort_peaks.narrowPeak.bed	HMVEC	Endothelial Cell	Umbilical Vein	Cistrome
DNase-seq	CA	DHS	GSM736533	45014_sort_peaks.narrowPeak.bed	HMVEC	Endothelial Cell	Umbilical Vein	Cistrome
ATAC-seq	CA	ATAC	GSM2202930	61548_sort_peaks.narrowPeak.bed	HUVEC	Endothelial Cell	Umbilical Vein	Cistrome
ATAC-seq	CA	ATAC	GSM2202931	61549_sort_peaks.narrowPeak.bed	HUVEC	Endothelial Cell	Umbilical Vein	Cistrome
DNase-seq	CA	DHS	GSM849029	41106_sort_peaks.narrowPeak.bed	AoAF	Fibroblast	Umbilical Vein	Cistrome
DNase-seq	CA	DHS	GSM736505	44894_sort_peaks.narrowPeak.bed	AoAF	Fibroblast	Umbilical Vein	Cistrome
DNase-seq	CA	DHS	GSM736583	44895_sort_peaks.narrowPeak.bed	AoAF	Fibroblast	Umbilical Vein	Cistrome
DNase-seq	CA	DHS	GSM1024750	44942_sort_peaks.narrowPeak.bed	None	Pericyte	Umbilical Vein	Cistrome
DNase-seq	CA	DHS	GSM1024769	44943_sort_peaks.narrowPeak.bed	None	Smooth Muscle Cell	Umbilical Vein	Cistrome
DNase-seq	CA	DHS	GSM1024768	44944_sort_peaks.narrowPeak.bed	None	Smooth Muscle Cell	Umbilical Vein	Cistrome
DNase-seq	CA	DHS	GSM701522	3109_sort_peaks.narrowPeak.bed	None	Epithelium	Upper Limb Muscle	Cistrome
DNase-seq	CA	DHS	ENCSR813CKU	62399_sort_peaks.narrowPeak.bed	None	None	Urinary Bladder	Cistrome
DNase-seq	CA	DHS	GSM1008593	40975_sort_peaks.narrowPeak.bed	Ishikawa	Epithelium	Uterus	Cistrome
DNase-seq	CA	DHS	ENCSR209TXI_1	62983_sort_peaks.narrowPeak.bed	None	None	Uterus	Cistrome
DNase-seq	CA	DHS	ENCSR237WJY_1	63070_sort_peaks.narrowPeak.bed	None	None	Uterus	Cistrome
DNase-seq	CA	DHS	ERX337094	KARPAS-422_d01.ERX337094.Dnase.GRCh38.hotspot.peaks.20150709.bed	KARPAS-422			Blueprint
DNase-seq	CA	DHS	ERX337095	SU-DHL-5_d01.ERX337095.Dnase.GRCh38.hotspot.peaks.20150709.bed	SU-DHL-5			Blueprint
DNase-seq	CA	DHS	ERX297502	U-266_d01.ERX297502.Dnase.GRCh38.hotspot.peaks.20150709.bed	U-266			Blueprint
DNase-seq	CA	DHS	ERX1139714	S00GNV41.ERX1139714.Dnase.GRCh38.hotspot.peaks.20151104.bed	lymphocyte of B lineage			Blueprint
DNase-seq	CA	DHS	ERX1139711	S00DFM41.ERX1139711.Dnase.GRCh38.hotspot.peaks.20151104.bed	lymphocyte of B lineage			Blueprint
DNase-seq	CA	DHS	ERX1488583	S013N143.ERX1488583.Dnase.GRCh38.hotspot.peaks.20160615.bed	mononuclear cell of bone marrow			Blueprint
DNase-seq	CA	DHS	ERX1488595	S01BRZ41.ERX1488595.Dnase.GRCh38.hotspot.20160615.bed	myeloid cell			Blueprint
DNase-seq	CA	DHS	ERX1139716	S00D6341.ERX1139716.Dnase.GRCh38.hotspot.peaks.20151104.bed	myeloid cell			Blueprint
DNase-seq	CA	DHS	ERX1139719	S00CYP41.ERX1139719.Dnase.GRCh38.hotspot.peaks.20151104.bed	myeloid cell			Blueprint
DNase-seq	CA	DHS	ERX1139724	S00D0F41.ERX1139724.Dnase.GRCh38.hotspot.peaks.20151104.bed	myeloid cell			Blueprint
DNase-seq	CA	DHS	ERX1139725	S00CXR41.ERX1139725.Dnase.GRCh38.hotspot.peaks.20151104.bed	myeloid cell			Blueprint
DNase-seq	CA	DHS	ERX1488588	S013QW43.ERX1488588.Dnase.GRCh38.hotspot.peaks.20160615.bed	myeloid cell			Blueprint
DNase-seq	CA	DHS	ERX1488582	S013M343.ERX1488582.Dnase.GRCh38.hotspot.peaks.20160615.bed	myeloid cell			Blueprint
DNase-seq	CA	DHS	ERX286201	S005FH41.ERX286201.Dnase.GRCh38.hotspot.peaks.20150709.bed	myeloid cell			Blueprint
DNase-seq	CA	DHS	ERX1139710	S005EJ41.ERX1139710.Dnase.GRCh38.hotspot.peaks.20151104.bed	myeloid cell			Blueprint
DNase-seq	CA	DHS	ERX1139715	S00S9B41.ERX1139715.Dnase.GRCh38.hotspot.peaks.20151104.bed	myeloid cell			Blueprint
DNase-seq	CA	DHS	ERX1139712	S0074V41.ERX1139712.Dnase.GRCh38.hotspot.peaks.20151104.bed	myeloid cell			Blueprint
DNase-seq	CA	DHS	ERX1139713	S0075T41.ERX1139713.Dnase.GRCh38.hotspot.20151104.bed	myeloid cell			Blueprint
DNase-seq	CA	DHS	ERX1139723	S00S8D41.ERX1139723.Dnase.GRCh38.hotspot.peaks.20151104.bed	myeloid cell			Blueprint
DNase-seq	CA	DHS	ERX1139709	S018RA41.ERX1139709.Dnase.GRCh38.hotspot.peaks.20151104.bed	myeloid cell			Blueprint
DNase-seq	CA	DHS	ERX1139728	S00XXH41.ERX1139728.Dnase.GRCh38.hotspot.peaks.20151104.bed	myeloid cell			Blueprint
DNase-seq	CA	DHS	ERX286202	C005PS4E.ERX286202.Dnase.GRCh38.hotspot.peaks.20150709.bed	CD14-positive, CD16-negative classical monocyte			Blueprint
DNase-seq	CA	DHS	ERX947583	S00XQV43.ERX947583.Dnase.GRCh38.hotspot.peaks.20151104.bed	CD14-positive, CD16-negative classical monocyte			Blueprint
DNase-seq	CA	DHS	ERX1488584	C006NS46.ERX1488584.Dnase.GRCh38.hotspot.peaks.20160615.bed	CD34-negative, CD41-positive, CD42-positive megakaryocyte cell			Blueprint
DNase-seq	CA	DHS	ERX286199	C006NS47.ERX286199.Dnase.GRCh38.hotspot.peaks.20150709.bed	CD34-negative, CD41-positive, CD42-positive megakaryocyte cell			Blueprint
DNase-seq	CA	DHS	ERX947563	S004BT43.ERX947563.Dnase.GRCh38.hotspot.20151104.bed	CD34-negative, CD41-positive, CD42-positive megakaryocyte cell			Blueprint
DNase-seq	CA	DHS	ERX940626	C0066P44.ERX940626.Dnase.GRCh38.hotspot.20150709.bed	CD8-positive, alpha-beta T cell			Blueprint
DNase-seq	CA	DHS	ERX1488586	S002R543.ERX1488586.Dnase.GRCh38.hotspot.peaks.20160615.bed	erythroblast			Blueprint
DNase-seq	CA	DHS	ERX1488559	S002S343.ERX1488559.Dnase.GRCh38.hotspot.peaks.20160615.bed	erythroblast			Blueprint
DNase-seq	CA	DHS	ERX1488565	S00YWF43.ERX1488565.Dnase.GRCh38.hotspot.peaks.20160615.bed	erythroblast			Blueprint
DNase-seq	CA	DHS	ERX947561	S008E743.ERX947561.Dnase.GRCh38.hotspot.peaks.20151104.bed	alternatively activated macrophage			Blueprint
DNase-seq	CA	DHS	ERX616979	S00EFI43.ERX616979.Dnase.GRCh38.hotspot.peaks.20150709.bed	alternatively activated macrophage			Blueprint
DNase-seq	CA	DHS	ERX197156	C0010K46.ERX197156.Dnase.GRCh38.hotspot.peaks.20150709.bed	CD14-positive, CD16-negative classical monocyte			Blueprint
DNase-seq	CA	DHS	ERX197155	C0011I43.ERX197155.Dnase.GRCh38.hotspot.peaks.20151104.bed	CD14-positive, CD16-negative classical monocyte			Blueprint
DNase-seq	CA	DHS	ERX197158	C001UY46.ERX197158.Dnase.GRCh38.hotspot.peaks.20150709.bed	CD14-positive, CD16-negative classical monocyte			Blueprint
DNase-seq	CA	DHS	ERX197157	C004084E.ERX197157.Dnase.GRCh38.hotspot.peaks.20150709.bed	CD14-positive, CD16-negative classical monocyte			Blueprint
DNase-seq	CA	DHS	ERX1488570	S00T4H43.ERX1488570.Dnase.GRCh38.hotspot.peaks.20160615.bed	CD14-positive, CD16-negative classical monocyte			Blueprint
DNase-seq	CA	DHS	ERX1488572	S00T5F43.ERX1488572.Dnase.GRCh38.hotspot.peaks.20160615.bed	CD14-positive, CD16-negative classical monocyte			Blueprint
DNase-seq	CA	DHS	ERX1488573	S00T6D43.ERX1488573.Dnase.GRCh38.hotspot.peaks.20160615.bed	CD14-positive, CD16-negative classical monocyte			Blueprint
DNase-seq	CA	DHS	ERX1488574	S00TA543.ERX1488574.Dnase.GRCh38.hotspot.peaks.20160615.bed	CD14-positive, CD16-negative classical monocyte			Blueprint
DNase-seq	CA	DHS	ERX1488571	S00TT443.ERX1488571.Dnase.GRCh38.hotspot.20160615.bed	CD14-positive, CD16-negative classical monocyte			Blueprint
DNase-seq	CA	DHS	ERX1488569	S00UKI43.ERX1488569.Dnase.GRCh38.hotspot.peaks.20160615.bed	CD14-positive, CD16-negative classical monocyte			Blueprint
DNase-seq	CA	DHS	ERX1488575	S00UME43.ERX1488575.Dnase.GRCh38.hotspot.peaks.20160615.bed	CD14-positive, CD16-negative classical monocyte			Blueprint
DNase-seq	CA	DHS	ERX1488563	S00YK243.ERX1488563.Dnase.GRCh38.hotspot.peaks.20160615.bed	CD14-positive, CD16-negative classical monocyte			Blueprint
DNase-seq	CA	DHS	ERX1488561	S00YRP43.ERX1488561.Dnase.GRCh38.hotspot.peaks.20160615.bed	CD14-positive, CD16-negative classical monocyte			Blueprint
DNase-seq	CA	DHS	ERX1488560	S00YVH43.ERX1488560.Dnase.GRCh38.hotspot.peaks.20160615.bed	CD14-positive, CD16-negative classical monocyte			Blueprint
DNase-seq	CA	DHS	ERX1488562	S0100M43.ERX1488562.Dnase.GRCh38.hotspot.20160615.bed	CD14-positive, CD16-negative classical monocyte			Blueprint
DNase-seq	CA	DHS	ERX1488568	S010B043.ERX1488568.Dnase.GRCh38.hotspot.20160615.bed	CD14-positive, CD16-negative classical monocyte			Blueprint
DNase-seq	CA	DHS	ERX1488566	S010MF43.ERX1488566.Dnase.GRCh38.hotspot.peaks.20160615.bed	CD14-positive, CD16-negative classical monocyte			Blueprint
DNase-seq	CA	DHS	ERX1488567	S010P943.ERX1488567.Dnase.GRCh38.hotspot.peaks.20160615.bed	CD14-positive, CD16-negative classical monocyte			Blueprint
DNase-seq	CA	DHS	ERX1488564	S010VY43.ERX1488564.Dnase.GRCh38.hotspot.peaks.20160615.bed	CD14-positive, CD16-negative classical monocyte			Blueprint
DNase-seq	CA	DHS	ERX1488579	S0123843.ERX1488579.Dnase.GRCh38.hotspot.peaks.20160615.bed	CD14-positive, CD16-negative classical monocyte			Blueprint
DNase-seq	CA	DHS	ERX1488590	S0124643.ERX1488590.Dnase.GRCh38.hotspot.peaks.20160615.bed	CD14-positive, CD16-negative classical monocyte			Blueprint
DNase-seq	CA	DHS	ERX1488578	S0130A43.ERX1488578.Dnase.GRCh38.hotspot.20160615.bed	CD14-positive, CD16-negative classical monocyte			Blueprint
DNase-seq	CA	DHS	ERX1488576	S0134243.ERX1488576.Dnase.GRCh38.hotspot.peaks.20160615.bed	CD14-positive, CD16-negative classical monocyte			Blueprint
DNase-seq	CA	DHS	ERX1488581	S0137X43.ERX1488581.Dnase.GRCh38.hotspot.peaks.20160615.bed	CD14-positive, CD16-negative classical monocyte			Blueprint
DNase-seq	CA	DHS	ERX1488577	S013CN43.ERX1488577.Dnase.GRCh38.hotspot.20160615.bed	CD14-positive, CD16-negative classical monocyte			Blueprint
DNase-seq	CA	DHS	ERX1488580	S013DL43.ERX1488580.Dnase.GRCh38.hotspot.peaks.20160615.bed	CD14-positive, CD16-negative classical monocyte			Blueprint
DNase-seq	CA	DHS	ERX947564	S008H143.ERX947564.Dnase.GRCh38.hotspot.peaks.20151104.bed	CD4-positive, alpha-beta T cell			Blueprint
DNase-seq	CA	DHS	ERX286203	S001MJ48.ERX286203.Dnase.GRCh38.hotspot.peaks.20150709.bed	inflammatory macrophage			Blueprint
DNase-seq	CA	DHS	ERX286200	S001MJ4A.ERX286200.Dnase.GRCh38.hotspot.peaks.20150709.bed	inflammatory macrophage			Blueprint
DNase-seq	CA	DHS	ERX616978	S0022I48.ERX616978.Dnase.GRCh38.hotspot.peaks.20150709.bed	inflammatory macrophage			Blueprint
DNase-seq	CA	DHS	ERX548367	S00CS041.ERX548367.Dnase.GRCh38.hotspot.peaks.20150709.bed	macrophage			Blueprint
DNase-seq	CA	DHS	ERX548366	S00CR241.ERX548366.Dnase.GRCh38.hotspot.peaks.20150709.bed	macrophage			Blueprint
DNase-seq	CA	DHS	ERX548364	S00BYT41.ERX548364.Dnase.GRCh38.hotspot.peaks.20150709.bed	macrophage			Blueprint
DNase-seq	CA	DHS	ERX548363	S00BXV41.ERX548363.Dnase.GRCh38.hotspot.peaks.20150709.bed	macrophage			Blueprint
DNase-seq	CA	DHS	ERX548377	S00JRB41.ERX548377.Dnase.GRCh38.hotspot.20150709.bed	macrophage			Blueprint
DNase-seq	CA	DHS	ERX548376	S00JQD41.ERX548376.Dnase.GRCh38.hotspot.peaks.20150709.bed	macrophage			Blueprint
DNase-seq	CA	DHS	ERX548374	S00HTF41.ERX548374.Dnase.GRCh38.hotspot.peaks.20150709.bed	macrophage			Blueprint
DNase-seq	CA	DHS	ERX548373	S00HSH41.ERX548373.Dnase.GRCh38.hotspot.peaks.20150709.bed	macrophage			Blueprint
DNase-seq	CA	DHS	ERX548372	S00HRJ41.ERX548372.Dnase.GRCh38.hotspot.peaks.20150709.bed	macrophage			Blueprint
DNase-seq	CA	DHS	ERX548369	S00EPZ41.ERX548369.Dnase.GRCh38.hotspot.20150709.bed	monocyte			Blueprint
DNase-seq	CA	DHS	ERX548375	S00JPF41.ERX548375.Dnase.GRCh38.hotspot.peaks.20150709.bed	monocyte			Blueprint
DNase-seq	CA	DHS	ERX1139720	S00CWT41.ERX1139720.Dnase.GRCh38.hotspot.20151104.bed	myeloid cell			Blueprint
DNase-seq	CA	DHS	ERX1139721	S00D5541.ERX1139721.Dnase.GRCh38.hotspot.peaks.20151104.bed	myeloid cell			Blueprint
DNase-seq	CA	DHS	ERX1139722	S00D3941.ERX1139722.Dnase.GRCh38.hotspot.peaks.20151104.bed	myeloid cell			Blueprint
DNase-seq	CA	DHS	ERX1488587	S013PY43.ERX1488587.Dnase.GRCh38.hotspot.20160615.bed	myeloid cell			Blueprint
DNase-seq	CA	DHS	ERX1139729	S00Y0541.ERX1139729.Dnase.GRCh38.hotspot.peaks.20151104.bed	myeloid cell			Blueprint
DNase-seq	CA	DHS	ERX1139727	S00XUN41.ERX1139727.Dnase.GRCh38.hotspot.peaks.20151104.bed	myeloid cell			Blueprint
DNase-seq	CA	DHS	ERX1139734	S00XYF41.ERX1139734.Dnase.GRCh38.hotspot.peaks.20151104.bed	myeloid cell			Blueprint
DNase-seq	CA	DHS	ERX1488585	S013RU43.ERX1488585.Dnase.GRCh38.hotspot.peaks.20160615.bed	peripheral blood mononuclear cell			Blueprint
DNase-seq	CA	DHS	ERX1139732	S00XVL41.ERX1139732.Dnase.GRCh38.hotspot.peaks.20151104.bed	peripheral blood mononuclear cell			Blueprint
DNase-seq	CA	DHS	ERX1139731	S00B0N41.ERX1139731.Dnase.GRCh38.hotspot.peaks.20151104.bed	venous blood			Blueprint
DNase-seq	CA	DHS	ERX1139726	S00B2J41.ERX1139726.Dnase.GRCh38.hotspot.peaks.20151104.bed	venous blood			Blueprint
ATAC-seq	CA	ATAC	GSE96949	ACC_glia.bed				BOCA
ATAC-seq	CA	ATAC	GSE96949	ACC_neuron.bed				BOCA
ATAC-seq	CA	ATAC	GSE96949	AMY_glia.bed				BOCA
ATAC-seq	CA	ATAC	GSE96949	AMY_neuron.bed				BOCA
ATAC-seq	CA	ATAC	GSE96949	DLPFC_glia.bed				BOCA
ATAC-seq	CA	ATAC	GSE96949	DLPFC_neuron.bed				BOCA
ATAC-seq	CA	ATAC	GSE96949	HIPP_glia.bed				BOCA
ATAC-seq	CA	ATAC	GSE96949	HIPP_neuron.bed				BOCA
ATAC-seq	CA	ATAC	GSE96949	INS_glia.bed				BOCA
ATAC-seq	CA	ATAC	GSE96949	INS_neuron.bed				BOCA
ATAC-seq	CA	ATAC	GSE96949	ITC_glia.bed				BOCA
ATAC-seq	CA	ATAC	GSE96949	ITC_neuron.bed				BOCA
ATAC-seq	CA	ATAC	GSE96949	MDT_glia.bed				BOCA
ATAC-seq	CA	ATAC	GSE96949	MDT_neuron.bed				BOCA
ATAC-seq	CA	ATAC	GSE96949	NAC_glia.bed				BOCA
ATAC-seq	CA	ATAC	GSE96949	NAC_neuron.bed				BOCA
ATAC-seq	CA	ATAC	GSE96949	OFC_glia.bed				BOCA
ATAC-seq	CA	ATAC	GSE96949	OFC_neuron.bed				BOCA
ATAC-seq	CA	ATAC	GSE96949	PMC_glia.bed				BOCA
ATAC-seq	CA	ATAC	GSE96949	PMC_neuron.bed				BOCA
ATAC-seq	CA	ATAC	GSE96949	PUT_glia.bed				BOCA
ATAC-seq	CA	ATAC	GSE96949	PUT_neuron.bed				BOCA
ATAC-seq	CA	ATAC	GSE96949	PVC_glia.bed				BOCA
ATAC-seq	CA	ATAC	GSE96949	PVC_neuron.bed				BOCA
ATAC-seq	CA	ATAC	GSE96949	STC_glia.bed				BOCA
ATAC-seq	CA	ATAC	GSE96949	STC_neuron.bed				BOCA
ATAC-seq	CA	ATAC	GSE96949	VLPFC_glia.bed				BOCA
ATAC-seq	CA	ATAC	GSE96949	VLPFC_neuron.bed				BOCA
DNase-seq	CA	DHS	SRX189403;GSM1008573	SRX189403.GSM1008573.DHS.Kid.293.bed		293	Kid	ChIP-Atlas
DNase-seq	CA	DHS	SRX3511101;GSM2902639	SRX3511101.GSM2902639.DHS.Kid.293.bed		293	Kid	ChIP-Atlas
DNase-seq	CA	DHS	SRX4404883;GSM3291011	SRX4404883.GSM3291011.DHS.Kid.786-O.bed		786-O	Kid	ChIP-Atlas
DNase-seq	CA	DHS	SRX4404885;GSM3291013	SRX4404885.GSM3291013.DHS.Kid.786-O.bed		786-O	Kid	ChIP-Atlas
DNase-seq	CA	DHS	SRX2370807;GSM2400503	SRX2370807.GSM2400503.DHS.Neu.A172.bed		A172	Neu	ChIP-Atlas
DNase-seq	CA	DHS	SRX2370808;GSM2400504	SRX2370808.GSM2400504.DHS.Neu.A172.bed		A172	Neu	ChIP-Atlas
DNase-seq	CA	DHS	SRX069099;GSM736506	SRX069099.GSM736506.DHS.Lng.A549.bed		A549	Lng	ChIP-Atlas
DNase-seq	CA	DHS	SRX069173;GSM736580	SRX069173.GSM736580.DHS.Lng.A549.bed		A549	Lng	ChIP-Atlas
DNase-seq	CA	DHS	SRX100904;GSM816649	SRX100904.GSM816649.DHS.Lng.A549.bed		A549	Lng	ChIP-Atlas
DNase-seq	CA	DHS	SRX193589;GSM1014517	SRX193589.GSM1014517.DHS.Lng.A549.bed		A549	Lng	ChIP-Atlas
DNase-seq	CA	DHS	SRX2370626;GSM2400308	SRX2370626.GSM2400308.DHS.Kid.ACHN.bed		ACHN	Kid	ChIP-Atlas
DNase-seq	CA	DHS	SRX2370627;GSM2400309	SRX2370627.GSM2400309.DHS.Kid.ACHN.bed		ACHN	Kid	ChIP-Atlas
DNase-seq	CA	DHS	SRX4404892;GSM3291024	SRX4404892.GSM3291024.DHS.Kid.ACHN.bed		ACHN	Kid	ChIP-Atlas
DNase-seq	CA	DHS	SRX4404893;GSM3291025	SRX4404893.GSM3291025.DHS.Kid.ACHN.bed		ACHN	Kid	ChIP-Atlas
DNase-seq	CA	DHS	SRX2187112;GSM2326844	SRX2187112.GSM2326844.DHS.Bld.Acute_myeloid_leukemia.bed		Acute_myeloid_leukemia	Bld	ChIP-Atlas
DNase-seq	CA	DHS	SRX069107;GSM736514	SRX069107.GSM736514.DHS.Lng.AG04450.bed		AG04450	Lng	ChIP-Atlas
DNase-seq	CA	DHS	SRX069156;GSM736563	SRX069156.GSM736563.DHS.Lng.AG04450.bed		AG04450	Lng	ChIP-Atlas
DNase-seq	CA	DHS	SRX069124;GSM736531	SRX069124.GSM736531.DHS.Oth.AG09319.bed		AG09319	Oth	ChIP-Atlas
DNase-seq	CA	DHS	SRX069212;GSM736619	SRX069212.GSM736619.DHS.Oth.AG09319.bed		AG09319	Oth	ChIP-Atlas
DNase-seq	CA	DHS	SRX2370613;GSM2400296	SRX2370613.GSM2400296.DHS.Oth.Amniotic_stem_cells.bed		Amniotic_stem_cells	Oth	ChIP-Atlas
DNase-seq	CA	DHS	SRX2370780;GSM2400476	SRX2370780.GSM2400476.DHS.Oth.Amniotic_stem_cells.bed		Amniotic_stem_cells	Oth	ChIP-Atlas
DNase-seq	CA	DHS	SRX2370781;GSM2400477	SRX2370781.GSM2400477.DHS.Oth.Amniotic_stem_cells.bed		Amniotic_stem_cells	Oth	ChIP-Atlas
DNase-seq	CA	DHS	SRX069101;GSM736508	SRX069101.GSM736508.DHS.Neu.BEBRACKETL2BRACKETR-C.bed		BEBRACKETL2BRACKETR-C	Neu	ChIP-Atlas
DNase-seq	CA	DHS	SRX069215;GSM736622	SRX069215.GSM736622.DHS.Neu.BEBRACKETL2BRACKETR-C.bed		BEBRACKETL2BRACKETR-C	Neu	ChIP-Atlas
DNase-seq	CA	DHS	SRX2370718;GSM2400418	SRX2370718.GSM2400418.DHS.Neu.Bipolar_spindle_neurons.bed		Bipolar_spindle_neurons	Neu	ChIP-Atlas
DNase-seq	CA	DHS	SRX2370719;GSM2400419	SRX2370719.GSM2400419.DHS.Neu.Bipolar_spindle_neurons.bed		Bipolar_spindle_neurons	Neu	ChIP-Atlas
DNase-seq	CA	DHS	SRX189387;GSM1008557	SRX189387.GSM1008557.DHS.Bld.B-Lymphocytes.bed		B-Lymphocytes	Bld	ChIP-Atlas
DNase-seq	CA	DHS	SRX189409;GSM1008579	SRX189409.GSM1008579.DHS.Bld.B-Lymphocytes.bed		B-Lymphocytes	Bld	ChIP-Atlas
DNase-seq	CA	DHS	SRX201295;GSM1024785	SRX201295.GSM1024785.DHS.Bld.bone_marrow_HS27a.bed		bone_marrow_HS27a	Bld	ChIP-Atlas
DNase-seq	CA	DHS	SRX201256;GSM1024746	SRX201256.GSM1024746.DHS.Bld.bone_marrow_HS5.bed		bone_marrow_HS5	Bld	ChIP-Atlas
DNase-seq	CA	DHS	SRX3045162;GSM2720194	SRX3045162.GSM2720194.DHS.Lng.Bronchial_epithelial_cells.bed		Bronchial_epithelial_cells	Lng	ChIP-Atlas
DNase-seq	CA	DHS	SRX3045163;GSM2720195	SRX3045163.GSM2720195.DHS.Lng.Bronchial_epithelial_cells.bed		Bronchial_epithelial_cells	Lng	ChIP-Atlas
DNase-seq	CA	DHS	SRX3045164;GSM2720196	SRX3045164.GSM2720196.DHS.Lng.Bronchial_epithelial_cells.bed		Bronchial_epithelial_cells	Lng	ChIP-Atlas
DNase-seq	CA	DHS	SRX3045165;GSM2720197	SRX3045165.GSM2720197.DHS.Lng.Bronchial_epithelial_cells.bed		Bronchial_epithelial_cells	Lng	ChIP-Atlas
DNase-seq	CA	DHS	SRX3045166;GSM2720198	SRX3045166.GSM2720198.DHS.Lng.Bronchial_epithelial_cells.bed		Bronchial_epithelial_cells	Lng	ChIP-Atlas
DNase-seq	CA	DHS	SRX3045167;GSM2720199	SRX3045167.GSM2720199.DHS.Lng.Bronchial_epithelial_cells.bed		Bronchial_epithelial_cells	Lng	ChIP-Atlas
DNase-seq	CA	DHS	SRX3045168;GSM2720200	SRX3045168.GSM2720200.DHS.Lng.Bronchial_epithelial_cells.bed		Bronchial_epithelial_cells	Lng	ChIP-Atlas
DNase-seq	CA	DHS	SRX3045169;GSM2720201	SRX3045169.GSM2720201.DHS.Lng.Bronchial_epithelial_cells.bed		Bronchial_epithelial_cells	Lng	ChIP-Atlas
DNase-seq	CA	DHS	SRX069093;GSM736500	SRX069093.GSM736500.DHS.Dig.Caco-2.bed		Caco-2	Dig	ChIP-Atlas
DNase-seq	CA	DHS	SRX069180;GSM736587	SRX069180.GSM736587.DHS.Dig.Caco-2.bed		Caco-2	Dig	ChIP-Atlas
DNase-seq	CA	DHS	SRX1892838;GSM2224587	SRX1892838.GSM2224587.DHS.Dig.Caco-2.bed		Caco-2	Dig	ChIP-Atlas
DNase-seq	CA	DHS	SRX2370681;GSM2400381	SRX2370681.GSM2400381.DHS.Kid.Caki-2.bed		Caki-2	Kid	ChIP-Atlas
DNase-seq	CA	DHS	SRX2370682;GSM2400382	SRX2370682.GSM2400382.DHS.Kid.Caki-2.bed		Caki-2	Kid	ChIP-Atlas
DNase-seq	CA	DHS	SRX4404888;GSM3291016	SRX4404888.GSM3291016.DHS.Kid.Carcinoma,_Renal_Cell.bed		Carcinoma,_Renal_Cell	Kid	ChIP-Atlas
DNase-seq	CA	DHS	SRX4404889;GSM3291017	SRX4404889.GSM3291017.DHS.Kid.Carcinoma,_Renal_Cell.bed		Carcinoma,_Renal_Cell	Kid	ChIP-Atlas
DNase-seq	CA	DHS	SRX4404890;GSM3291022	SRX4404890.GSM3291022.DHS.Kid.Carcinoma,_Renal_Cell.bed		Carcinoma,_Renal_Cell	Kid	ChIP-Atlas
DNase-seq	CA	DHS	SRX4404891;GSM3291023	SRX4404891.GSM3291023.DHS.Kid.Carcinoma,_Renal_Cell.bed		Carcinoma,_Renal_Cell	Kid	ChIP-Atlas
DNase-seq	CA	DHS	SRX2370575;GSM2400259	SRX2370575.GSM2400259.DHS.Neu.Caudate_Nucleus.bed		Caudate_Nucleus	Neu	ChIP-Atlas
DNase-seq	CA	DHS	SRX193597;GSM1014525	SRX193597.GSM1014525.DHS.Bld.CD20+.bed		CD20+	Bld	ChIP-Atlas
DNase-seq	CA	DHS	SRX201275;GSM1024765	SRX201275.GSM1024765.DHS.Bld.CD20+.bed		CD20+	Bld	ChIP-Atlas
DNase-seq	CA	DHS	SRX201276;GSM1024766	SRX201276.GSM1024766.DHS.Bld.CD20+.bed		CD20+	Bld	ChIP-Atlas
DNase-seq	CA	DHS	SRX062345;GSM722714	SRX062345.GSM722714.DHS.Bld.CD34+.bed		CD34+	Bld	ChIP-Atlas
DNase-seq	CA	DHS	SRX062346;GSM722715	SRX062346.GSM722715.DHS.Bld.CD34+.bed		CD34+	Bld	ChIP-Atlas
DNase-seq	CA	DHS	SRX062347;GSM722716	SRX062347.GSM722716.DHS.Bld.CD34+.bed		CD34+	Bld	ChIP-Atlas
DNase-seq	CA	DHS	SRX201280;GSM1024770	SRX201280.GSM1024770.DHS.Bld.CD34+.bed		CD34+	Bld	ChIP-Atlas
DNase-seq	CA	DHS	SRX2187113;GSM2326845	SRX2187113.GSM2326845.DHS.Bld.CD34+.bed		CD34+	Bld	ChIP-Atlas
DNase-seq	CA	DHS	SRX193609;GSM1014537	SRX193609.GSM1014537.DHS.Bld.CD4+.bed		CD4+	Bld	ChIP-Atlas
DNase-seq	CA	DHS	SRX201299;GSM1024789	SRX201299.GSM1024789.DHS.Bld.CD4+.bed		CD4+	Bld	ChIP-Atlas
DNase-seq	CA	DHS	SRX189431;GSM1008604	SRX189431.GSM1008604.DHS.Bld.CD4+_Th1.bed		CD4+_Th1	Bld	ChIP-Atlas
DNase-seq	CA	DHS	SRX201292;GSM1024782	SRX201292.GSM1024782.DHS.Bld.CD4-Positive_T-Lymphocytes.bed		CD4-Positive_T-Lymphocytes	Bld	ChIP-Atlas
DNase-seq	CA	DHS	SRX189402;GSM1008572	SRX189402.GSM1008572.DHS.Bld.CD4-Positive_T-Lymphocytes.bed		CD4-Positive_T-Lymphocytes	Bld	ChIP-Atlas
DNase-seq	CA	DHS	SRX189408;GSM1008578	SRX189408.GSM1008578.DHS.Neu.Cerebrum_frontal_OC.bed		Cerebrum_frontal_OC	Neu	ChIP-Atlas
DNase-seq	CA	DHS	SRX189413;GSM1008583	SRX189413.GSM1008583.DHS.Neu.Cerebrum_frontal_OC.bed		Cerebrum_frontal_OC	Neu	ChIP-Atlas
DNase-seq	CA	DHS	SRX100887;GSM816628	SRX100887.GSM816628.DHS.Oth.Chorion.bed		Chorion	Oth	ChIP-Atlas
DNase-seq	CA	DHS	SRX069200;GSM736607	SRX069200.GSM736607.DHS.Bld.CMK.bed		CMK	Bld	ChIP-Atlas
DNase-seq	CA	DHS	SRX189401;GSM1008571	SRX189401.GSM1008571.DHS.Dig.COLO_829.bed		COLO_829	Dig	ChIP-Atlas
DNase-seq	CA	DHS	SRX124703;GSM883679	SRX124703.GSM883679.DHS.Dig.Colon_cancer.bed		Colon_cancer	Dig	ChIP-Atlas
DNase-seq	CA	DHS	SRX1568592;GSM2058015	SRX1568592.GSM2058015.DHS.Dig.Colon_crypt.bed		Colon_crypt	Dig	ChIP-Atlas
DNase-seq	CA	DHS	SRX1568593;GSM2058016	SRX1568593.GSM2058016.DHS.Dig.Colon_crypt.bed		Colon_crypt	Dig	ChIP-Atlas
DNase-seq	CA	DHS	SRX1568594;GSM2058017	SRX1568594.GSM2058017.DHS.Dig.Colon_crypt.bed		Colon_crypt	Dig	ChIP-Atlas
DNase-seq	CA	DHS	SRX2370709;GSM2400404	SRX2370709.GSM2400404.DHS.Neu.Cornu_ammonis.bed		Cornu_ammonis	Neu	ChIP-Atlas
DNase-seq	CA	DHS	SRX189407;GSM1008577	SRX189407.GSM1008577.DHS.Neu.D341_Med.bed		D341_Med	Neu	ChIP-Atlas
DNase-seq	CA	DHS	SRX100916;GSM816668	SRX100916.GSM816668.DHS.Neu.D54.bed		D54	Neu	ChIP-Atlas
DNase-seq	CA	DHS	SRX2370639;GSM2400321	SRX2370639.GSM2400321.DHS.Neu.Daoy.bed		Daoy	Neu	ChIP-Atlas
DNase-seq	CA	DHS	SRX2370640;GSM2400322	SRX2370640.GSM2400322.DHS.Neu.Daoy.bed		Daoy	Neu	ChIP-Atlas
DNase-seq	CA	DHS	SRX2370645;GSM2400332	SRX2370645.GSM2400332.DHS.Bld.Dendritic_Cells.bed		Dendritic_Cells	Bld	ChIP-Atlas
DNase-seq	CA	DHS	SRX2370646;GSM2400333	SRX2370646.GSM2400333.DHS.Bld.Dendritic_Cells.bed		Dendritic_Cells	Bld	ChIP-Atlas
DNase-seq	CA	DHS	SRX189404;GSM1008574	SRX189404.GSM1008574.DHS.Utr.ECC-1.bed		ECC-1	Utr	ChIP-Atlas
DNase-seq	CA	DHS	SRX189426;GSM1008597	SRX189426.GSM1008597.DHS.Utr.ECC-1.bed		ECC-1	Utr	ChIP-Atlas
DNase-seq	CA	DHS	SRX2370658;GSM2400359	SRX2370658.GSM2400359.DHS.Oth.Embryonic_facial_prominences.bed		Embryonic_facial_prominences	Oth	ChIP-Atlas
DNase-seq	CA	DHS	SRX2370659;GSM2400360	SRX2370659.GSM2400360.DHS.Oth.Embryonic_facial_prominences.bed		Embryonic_facial_prominences	Oth	ChIP-Atlas
DNase-seq	CA	DHS	SRX2370792;GSM2400491	SRX2370792.GSM2400491.DHS.Oth.Embryonic_facial_prominences.bed		Embryonic_facial_prominences	Oth	ChIP-Atlas
DNase-seq	CA	DHS	SRX481058;GSM1339559	SRX481058.GSM1339559.DHS.Bld.Erythroblasts.bed		Erythroblasts	Bld	ChIP-Atlas
DNase-seq	CA	DHS	SRX481059;GSM1339560	SRX481059.GSM1339560.DHS.Bld.Erythroblasts.bed		Erythroblasts	Bld	ChIP-Atlas
DNase-seq	CA	DHS	SRX2105477;GSM2301521	SRX2105477.GSM2301521.DHS.Bld.Erythroid_Cells.bed		Erythroid_Cells	Bld	ChIP-Atlas
DNase-seq	CA	DHS	SRX2105478;GSM2301522	SRX2105478.GSM2301522.DHS.Bld.Erythroid_Cells.bed		Erythroid_Cells	Bld	ChIP-Atlas
DNase-seq	CA	DHS	SRX2105479;GSM2301523	SRX2105479.GSM2301523.DHS.Bld.Erythroid_Cells.bed		Erythroid_Cells	Bld	ChIP-Atlas
DNase-seq	CA	DHS	SRX2370705;GSM2400401	SRX2370705.GSM2400401.DHS.Dig.Esophagus_squamous_epithelium.bed		Esophagus_squamous_epithelium	Dig	ChIP-Atlas
DNase-seq	CA	DHS	SRX2370597;GSM2400281	SRX2370597.GSM2400281.DHS.Oth.Eyes.bed		Eyes	Oth	ChIP-Atlas
DNase-seq	CA	DHS	SRX2370759;GSM2400459	SRX2370759.GSM2400459.DHS.Oth.Eyes.bed		Eyes	Oth	ChIP-Atlas
DNase-seq	CA	DHS	SRX2370760;GSM2400460	SRX2370760.GSM2400460.DHS.Oth.Eyes.bed		Eyes	Oth	ChIP-Atlas
DNase-seq	CA	DHS	SRX2370588;GSM2400274	SRX2370588.GSM2400274.DHS.Kid.Fetal_kidney.bed		Fetal_kidney	Kid	ChIP-Atlas
DNase-seq	CA	DHS	SRX2370589;GSM2400275	SRX2370589.GSM2400275.DHS.Kid.Fetal_kidney.bed		Fetal_kidney	Kid	ChIP-Atlas
DNase-seq	CA	DHS	SRX2370758;GSM2400456	SRX2370758.GSM2400456.DHS.Kid.Fetal_kidney.bed		Fetal_kidney	Kid	ChIP-Atlas
DNase-seq	CA	DHS	SRX2370687;GSM2400386	SRX2370687.GSM2400386.DHS.Oth.Fetal_limbs.bed		Fetal_limbs	Oth	ChIP-Atlas
DNase-seq	CA	DHS	SRX2370688;GSM2400387	SRX2370688.GSM2400387.DHS.Oth.Fetal_limbs.bed		Fetal_limbs	Oth	ChIP-Atlas
DNase-seq	CA	DHS	SRX2370776;GSM2400472	SRX2370776.GSM2400472.DHS.Oth.Fetal_limbs.bed		Fetal_limbs	Oth	ChIP-Atlas
DNase-seq	CA	DHS	SRX2370777;GSM2400473	SRX2370777.GSM2400473.DHS.Oth.Fetal_limbs.bed		Fetal_limbs	Oth	ChIP-Atlas
DNase-seq	CA	DHS	SRX2370801;GSM2400500	SRX2370801.GSM2400500.DHS.Neu.Fetal_Spinal_Cord.bed		Fetal_Spinal_Cord	Neu	ChIP-Atlas
DNase-seq	CA	DHS	SRX2370802;GSM2400501	SRX2370802.GSM2400501.DHS.Neu.Fetal_Spinal_Cord.bed		Fetal_Spinal_Cord	Neu	ChIP-Atlas
DNase-seq	CA	DHS	SRX1878937;GSM2214071	SRX1878937.GSM2214071.DHS.Oth.Fibroblasts.bed		Fibroblasts	Oth	ChIP-Atlas
DNase-seq	CA	DHS	SRX1878938;GSM2214072	SRX1878938.GSM2214072.DHS.Oth.Fibroblasts.bed		Fibroblasts	Oth	ChIP-Atlas
DNase-seq	CA	DHS	SRX1878939;GSM2214073	SRX1878939.GSM2214073.DHS.Oth.Fibroblasts.bed		Fibroblasts	Oth	ChIP-Atlas
DNase-seq	CA	DHS	SRX1878940;GSM2214074	SRX1878940.GSM2214074.DHS.Oth.Fibroblasts.bed		Fibroblasts	Oth	ChIP-Atlas
DNase-seq	CA	DHS	SRX1878941;GSM2214075	SRX1878941.GSM2214075.DHS.Oth.Fibroblasts.bed		Fibroblasts	Oth	ChIP-Atlas
DNase-seq	CA	DHS	SRX1878942;GSM2214076	SRX1878942.GSM2214076.DHS.Oth.Fibroblasts.bed		Fibroblasts	Oth	ChIP-Atlas
DNase-seq	CA	DHS	SRX2370761;GSM2400457	SRX2370761.GSM2400457.DHS.Neu.Globus_Pallidus.bed		Globus_Pallidus	Neu	ChIP-Atlas
DNase-seq	CA	DHS	SRX2370762;GSM2400458	SRX2370762.GSM2400458.DHS.Neu.Globus_Pallidus.bed		Globus_Pallidus	Neu	ChIP-Atlas
DNase-seq	CA	DHS	SRX2370767;GSM2400461	SRX2370767.GSM2400461.DHS.Kid.Glomerular_visceral_epithelial_cells.bed		Glomerular_visceral_epithelial_cells	Kid	ChIP-Atlas
DNase-seq	CA	DHS	SRX2370768;GSM2400462	SRX2370768.GSM2400462.DHS.Kid.Glomerular_visceral_epithelial_cells.bed		Glomerular_visceral_epithelial_cells	Kid	ChIP-Atlas
DNase-seq	CA	DHS	SRX4278339;GSM3192466	SRX4278339.GSM3192466.DHS.Kid.Glomerular_visceral_epithelial_cells.bed		Glomerular_visceral_epithelial_cells	Kid	ChIP-Atlas
DNase-seq	CA	DHS	SRX4278340;GSM3192467	SRX4278340.GSM3192467.DHS.Kid.Glomerular_visceral_epithelial_cells.bed		Glomerular_visceral_epithelial_cells	Kid	ChIP-Atlas
DNase-seq	CA	DHS	SRX037117;GSM646568	SRX037117.GSM646568.DHS.Bld.GM06990.bed		GM06990	Bld	ChIP-Atlas
DNase-seq	CA	DHS	SRX069151;GSM736558	SRX069151.GSM736558.DHS.Bld.GM06990.bed		GM06990	Bld	ChIP-Atlas
DNase-seq	CA	DHS	SRX069228;GSM736635	SRX069228.GSM736635.DHS.Bld.GM06990.bed		GM06990	Bld	ChIP-Atlas
DNase-seq	CA	DHS	SRX189419;GSM1008589	SRX189419.GSM1008589.DHS.Bld.GM10248.bed		GM10248	Bld	ChIP-Atlas
DNase-seq	CA	DHS	SRX189420;GSM1008590	SRX189420.GSM1008590.DHS.Bld.GM10266.bed		GM10266	Bld	ChIP-Atlas
DNase-seq	CA	DHS	SRX069118;GSM736525	SRX069118.GSM736525.DHS.Bld.GM12864.bed		GM12864	Bld	ChIP-Atlas
DNase-seq	CA	DHS	SRX069105;GSM736512	SRX069105.GSM736512.DHS.Bld.GM12865.bed		GM12865	Bld	ChIP-Atlas
DNase-seq	CA	DHS	SRX069154;GSM736561	SRX069154.GSM736561.DHS.Bld.GM12865.bed		GM12865	Bld	ChIP-Atlas
DNase-seq	CA	DHS	SRX193598;GSM1014526	SRX193598.GSM1014526.DHS.Bld.GM12865.bed		GM12865	Bld	ChIP-Atlas
DNase-seq	CA	DHS	SRX069089;GSM736496	SRX069089.GSM736496.DHS.Bld.GM12878.bed		GM12878	Bld	ChIP-Atlas
DNase-seq	CA	DHS	SRX069213;GSM736620	SRX069213.GSM736620.DHS.Bld.GM12878.bed		GM12878	Bld	ChIP-Atlas
DNase-seq	CA	DHS	SRX189421;GSM1008591	SRX189421.GSM1008591.DHS.Bld.GM13976.bed		GM13976	Bld	ChIP-Atlas
DNase-seq	CA	DHS	SRX189386;GSM1008556	SRX189386.GSM1008556.DHS.Bld.GM13977.bed		GM13977	Bld	ChIP-Atlas
DNase-seq	CA	DHS	SRX100905;GSM816653	SRX100905.GSM816653.DHS.Bld.GM18507.bed		GM18507	Bld	ChIP-Atlas
DNase-seq	CA	DHS	SRX100903;GSM816648	SRX100903.GSM816648.DHS.Bld.GM19240.bed		GM19240	Bld	ChIP-Atlas
DNase-seq	CA	DHS	SRX1892840;GSM2224589	SRX1892840.GSM2224589.DHS.Dig.GP5d.bed		GP5d	Dig	ChIP-Atlas
DNase-seq	CA	DHS	SRX2370633;GSM2400317	SRX2370633.GSM2400317.DHS.Neu.Gyrus.bed		Gyrus	Neu	ChIP-Atlas
DNase-seq	CA	DHS	SRX2370634;GSM2400318	SRX2370634.GSM2400318.DHS.Neu.Gyrus.bed		Gyrus	Neu	ChIP-Atlas
DNase-seq	CA	DHS	SRX2370666;GSM2400335	SRX2370666.GSM2400335.DHS.Neu.Gyrus.bed		Gyrus	Neu	ChIP-Atlas
DNase-seq	CA	DHS	SRX2370770;GSM2400465	SRX2370770.GSM2400465.DHS.Neu.H4.bed		H4	Neu	ChIP-Atlas
DNase-seq	CA	DHS	SRX2370771;GSM2400466	SRX2370771.GSM2400466.DHS.Neu.H4.bed		H4	Neu	ChIP-Atlas
DNase-seq	CA	DHS	SRX069131;GSM736538	SRX069131.GSM736538.DHS.Neu.HAc.bed		HAc	Neu	ChIP-Atlas
DNase-seq	CA	DHS	SRX069179;GSM736586	SRX069179.GSM736586.DHS.Neu.HAc.bed		HAc	Neu	ChIP-Atlas
DNase-seq	CA	DHS	SRX037109;GSM646560	SRX037109.GSM646560.DHS.Oth.HAEpiC.bed		HAEpiC	Oth	ChIP-Atlas
DNase-seq	CA	DHS	SRX069199;GSM736606	SRX069199.GSM736606.DHS.Oth.HAEpiC.bed		HAEpiC	Oth	ChIP-Atlas
DNase-seq	CA	DHS	SRX069224;GSM736631	SRX069224.GSM736631.DHS.Oth.HAEpiC.bed		HAEpiC	Oth	ChIP-Atlas
DNase-seq	CA	DHS	SRX069128;GSM736535	SRX069128.GSM736535.DHS.Neu.HA-h.bed		HA-h	Neu	ChIP-Atlas
DNase-seq	CA	DHS	SRX069187;GSM736594	SRX069187.GSM736594.DHS.Neu.HA-h.bed		HA-h	Neu	ChIP-Atlas
DNase-seq	CA	DHS	SRX193588;GSM1014516	SRX193588.GSM1014516.DHS.Neu.HA-h.bed		HA-h	Neu	ChIP-Atlas
DNase-seq	CA	DHS	SRX2370712;GSM2400413	SRX2370712.GSM2400413.DHS.Bld.HAP1.bed		HAP1	Bld	ChIP-Atlas
DNase-seq	CA	DHS	SRX2370713;GSM2400414	SRX2370713.GSM2400414.DHS.Bld.HAP1.bed		HAP1	Bld	ChIP-Atlas
DNase-seq	CA	DHS	SRX069130;GSM736537	SRX069130.GSM736537.DHS.Neu.HA-sp.bed		HA-sp	Neu	ChIP-Atlas
DNase-seq	CA	DHS	SRX069218;GSM736625	SRX069218.GSM736625.DHS.Neu.HA-sp.bed		HA-sp	Neu	ChIP-Atlas
DNase-seq	CA	DHS	SRX193580;GSM1014508	SRX193580.GSM1014508.DHS.Neu.HA-sp.bed		HA-sp	Neu	ChIP-Atlas
DNase-seq	CA	DHS	SRX069108;GSM736515	SRX069108.GSM736515.DHS.Oth.HConF.bed		HConF	Oth	ChIP-Atlas
DNase-seq	CA	DHS	SRX069140;GSM736547	SRX069140.GSM736547.DHS.Oth.HConF.bed		HConF	Oth	ChIP-Atlas
DNase-seq	CA	DHS	SRX037114;GSM646565	SRX037114.GSM646565.DHS.Neu.HCPEpiC.bed		HCPEpiC	Neu	ChIP-Atlas
DNase-seq	CA	DHS	SRX069162;GSM736569	SRX069162.GSM736569.DHS.Neu.HCPEpiC.bed		HCPEpiC	Neu	ChIP-Atlas
DNase-seq	CA	DHS	SRX069190;GSM736597	SRX069190.GSM736597.DHS.Neu.HCPEpiC.bed		HCPEpiC	Neu	ChIP-Atlas
DNase-seq	CA	DHS	SRX069086;GSM736493	SRX069086.GSM736493.DHS.Dig.HCT_116.bed		HCT_116	Dig	ChIP-Atlas
DNase-seq	CA	DHS	SRX069193;GSM736600	SRX069193.GSM736600.DHS.Dig.HCT_116.bed		HCT_116	Dig	ChIP-Atlas
DNase-seq	CA	DHS	SRX345879;GSM1224666	SRX345879.GSM1224666.DHS.Dig.HCT_116.bed		HCT_116	Dig	ChIP-Atlas
DNase-seq	CA	DHS	SRX345880;GSM1224667	SRX345880.GSM1224667.DHS.Dig.HCT_116.bed		HCT_116	Dig	ChIP-Atlas
DNase-seq	CA	DHS	SRX345881;GSM1224668	SRX345881.GSM1224668.DHS.Dig.HCT_116.bed		HCT_116	Dig	ChIP-Atlas
DNase-seq	CA	DHS	SRX345882;GSM1224669	SRX345882.GSM1224669.DHS.Dig.HCT_116.bed		HCT_116	Dig	ChIP-Atlas
DNase-seq	CA	DHS	SRX069125;GSM736532	SRX069125.GSM736532.DHS.Dig.HEEpiC.bed		HEEpiC	Dig	ChIP-Atlas
DNase-seq	CA	DHS	SRX069178;GSM736585	SRX069178.GSM736585.DHS.Dig.HEEpiC.bed		HEEpiC	Dig	ChIP-Atlas
DNase-seq	CA	DHS	SRX193583;GSM1014511	SRX193583.GSM1014511.DHS.Dig.HEEpiC.bed		HEEpiC	Dig	ChIP-Atlas
DNase-seq	CA	DHS	SRX084350;GSM763533	SRX084350.GSM763533.DHS.Utr.HeLa.bed		HeLa	Utr	ChIP-Atlas
DNase-seq	CA	DHS	SRX069103;GSM736510	SRX069103.GSM736510.DHS.Utr.HeLa.bed		HeLa	Utr	ChIP-Atlas
DNase-seq	CA	DHS	SRX069157;GSM736564	SRX069157.GSM736564.DHS.Utr.HeLa.bed		HeLa	Utr	ChIP-Atlas
DNase-seq	CA	DHS	SRX100891;GSM816633	SRX100891.GSM816633.DHS.Utr.HeLa.bed		HeLa	Utr	ChIP-Atlas
DNase-seq	CA	DHS	SRX155906;GSM952036	SRX155906.GSM952036.DHS.Utr.HeLa.bed		HeLa	Utr	ChIP-Atlas
DNase-seq	CA	DHS	SRX2370816;GSM2400514	SRX2370816.GSM2400514.DHS.Utr.HeLa.bed		HeLa	Utr	ChIP-Atlas
DNase-seq	CA	DHS	SRX2370817;GSM2400515	SRX2370817.GSM2400515.DHS.Utr.HeLa.bed		HeLa	Utr	ChIP-Atlas
DNase-seq	CA	DHS	SRX717849;GSM1517085	SRX717849.GSM1517085.DHS.Utr.HeLa.bed		HeLa	Utr	ChIP-Atlas
DNase-seq	CA	DHS	SRX717850;GSM1517086	SRX717850.GSM1517086.DHS.Utr.HeLa.bed		HeLa	Utr	ChIP-Atlas
DNase-seq	CA	DHS	SRX863783;GSM1598310	SRX863783.GSM1598310.DHS.Utr.HeLa.bed		HeLa	Utr	ChIP-Atlas
DNase-seq	CA	DHS	SRX2370641;GSM2400325	SRX2370641.GSM2400325.DHS.Bld.Hematopoietic_Stem_Cells.bed		Hematopoietic_Stem_Cells	Bld	ChIP-Atlas
DNase-seq	CA	DHS	SRX2370642;GSM2400326	SRX2370642.GSM2400326.DHS.Bld.Hematopoietic_Stem_Cells.bed		Hematopoietic_Stem_Cells	Bld	ChIP-Atlas
DNase-seq	CA	DHS	SRX2370651;GSM2400338	SRX2370651.GSM2400338.DHS.Bld.Hematopoietic_Stem_Cells.bed		Hematopoietic_Stem_Cells	Bld	ChIP-Atlas
DNase-seq	CA	DHS	SRX2370652;GSM2400341	SRX2370652.GSM2400341.DHS.Bld.Hematopoietic_Stem_Cells.bed		Hematopoietic_Stem_Cells	Bld	ChIP-Atlas
DNase-seq	CA	DHS	SRX2370676;GSM2400372	SRX2370676.GSM2400372.DHS.Bld.Hematopoietic_Stem_Cells.bed		Hematopoietic_Stem_Cells	Bld	ChIP-Atlas
DNase-seq	CA	DHS	SRX2370805;GSM2400488	SRX2370805.GSM2400488.DHS.Bld.Hematopoietic_Stem_Cells.bed		Hematopoietic_Stem_Cells	Bld	ChIP-Atlas
DNase-seq	CA	DHS	SRX2370806;GSM2400489	SRX2370806.GSM2400489.DHS.Bld.Hematopoietic_Stem_Cells.bed		Hematopoietic_Stem_Cells	Bld	ChIP-Atlas
DNase-seq	CA	DHS	SRX2370809;GSM2400505	SRX2370809.GSM2400505.DHS.Bld.Hematopoietic_Stem_Cells.bed		Hematopoietic_Stem_Cells	Bld	ChIP-Atlas
DNase-seq	CA	DHS	SRX2370810;GSM2400506	SRX2370810.GSM2400506.DHS.Bld.Hematopoietic_Stem_Cells.bed		Hematopoietic_Stem_Cells	Bld	ChIP-Atlas
DNase-seq	CA	DHS	SRX069169;GSM736576	SRX069169.GSM736576.DHS.Oth.HGF.bed		HGF	Oth	ChIP-Atlas
DNase-seq	CA	DHS	SRX069172;GSM736579	SRX069172.GSM736579.DHS.Oth.HGF.bed		HGF	Oth	ChIP-Atlas
DNase-seq	CA	DHS	SRX193606;GSM1014534	SRX193606.GSM1014534.DHS.Oth.HGF.bed		HGF	Oth	ChIP-Atlas
DNase-seq	CA	DHS	SRX069182;GSM736589	SRX069182.GSM736589.DHS.Oth.HIPEpiC.bed		HIPEpiC	Oth	ChIP-Atlas
DNase-seq	CA	DHS	SRX193592;GSM1014520	SRX193592.GSM1014520.DHS.Oth.HIPEpiC.bed		HIPEpiC	Oth	ChIP-Atlas
DNase-seq	CA	DHS	SRX069188;GSM736595	SRX069188.GSM736595.DHS.Bld.HL-60.bed		HL-60	Bld	ChIP-Atlas
DNase-seq	CA	DHS	SRX069219;GSM736626	SRX069219.GSM736626.DHS.Bld.HL-60.bed		HL-60	Bld	ChIP-Atlas
DNase-seq	CA	DHS	SRX069145;GSM736552	SRX069145.GSM736552.DHS.Brs.HMEC.bed		HMEC	Brs	ChIP-Atlas
DNase-seq	CA	DHS	SRX069227;GSM736634	SRX069227.GSM736634.DHS.Brs.HMEC.bed		HMEC	Brs	ChIP-Atlas
DNase-seq	CA	DHS	SRX037110;GSM646561	SRX037110.GSM646561.DHS.Brs.HMF.bed		HMF	Brs	ChIP-Atlas
DNase-seq	CA	DHS	SRX069134;GSM736541	SRX069134.GSM736541.DHS.Brs.HMF.bed		HMF	Brs	ChIP-Atlas
DNase-seq	CA	DHS	SRX069221;GSM736628	SRX069221.GSM736628.DHS.Brs.HMF.bed		HMF	Brs	ChIP-Atlas
DNase-seq	CA	DHS	SRX069143;GSM736550	SRX069143.GSM736550.DHS.Oth.HNPCEpiC.bed		HNPCEpiC	Oth	ChIP-Atlas
DNase-seq	CA	DHS	SRX069214;GSM736621	SRX069214.GSM736621.DHS.Oth.HNPCEpiC.bed		HNPCEpiC	Oth	ChIP-Atlas
DNase-seq	CA	DHS	SRX069121;GSM736528	SRX069121.GSM736528.DHS.Oth.HPdLF.bed		HPdLF	Oth	ChIP-Atlas
DNase-seq	CA	DHS	SRX069225;GSM736632	SRX069225.GSM736632.DHS.Oth.HPdLF.bed		HPdLF	Oth	ChIP-Atlas
DNase-seq	CA	DHS	SRX111770;GSM849030	SRX111770.GSM849030.DHS.Oth.HPdLF.bed		HPdLF	Oth	ChIP-Atlas
DNase-seq	CA	DHS	SRX069096;GSM736503	SRX069096.GSM736503.DHS.Lng.HPF.bed		HPF	Lng	ChIP-Atlas
DNase-seq	CA	DHS	SRX069167;GSM736574	SRX069167.GSM736574.DHS.Lng.HPF.bed		HPF	Lng	ChIP-Atlas
DNase-seq	CA	DHS	SRX111768;GSM849028	SRX111768.GSM849028.DHS.Lng.HPF.bed		HPF	Lng	ChIP-Atlas
DNase-seq	CA	DHS	SRX069142;GSM736549	SRX069142.GSM736549.DHS.Kid.HRCEpiC.bed		HRCEpiC	Kid	ChIP-Atlas
DNase-seq	CA	DHS	SRX069150;GSM736557	SRX069150.GSM736557.DHS.Kid.HRCEpiC.bed		HRCEpiC	Kid	ChIP-Atlas
DNase-seq	CA	DHS	SRX111767;GSM849027	SRX111767.GSM849027.DHS.Kid.HRCEpiC.bed		HRCEpiC	Kid	ChIP-Atlas
DNase-seq	CA	DHS	SRX069120;GSM736527	SRX069120.GSM736527.DHS.Kid.HRE.bed		HRE	Kid	ChIP-Atlas
DNase-seq	CA	DHS	SRX069141;GSM736548	SRX069141.GSM736548.DHS.Kid.HRE.bed		HRE	Kid	ChIP-Atlas
DNase-seq	CA	DHS	SRX069092;GSM736499	SRX069092.GSM736499.DHS.Kid.HRGEC.bed		HRGEC	Kid	ChIP-Atlas
DNase-seq	CA	DHS	SRX069211;GSM736618	SRX069211.GSM736618.DHS.Kid.HRGEC.bed		HRGEC	Kid	ChIP-Atlas
DNase-seq	CA	DHS	SRX069216;GSM736623	SRX069216.GSM736623.DHS.Neu.HRPEpiC.bed		HRPEpiC	Neu	ChIP-Atlas
DNase-seq	CA	DHS	SRX069223;GSM736630	SRX069223.GSM736630.DHS.Neu.HRPEpiC.bed		HRPEpiC	Neu	ChIP-Atlas
DNase-seq	CA	DHS	SRX1892841;GSM2224590	SRX1892841.GSM2224590.DHS.Dig.HT-29.bed		HT-29	Dig	ChIP-Atlas
DNase-seq	CA	DHS	SRX2370774;GSM2400469	SRX2370774.GSM2400469.DHS.Dig.HT-29.bed		HT-29	Dig	ChIP-Atlas
DNase-seq	CA	DHS	SRX2370775;GSM2400470	SRX2370775.GSM2400470.DHS.Dig.HT-29.bed		HT-29	Dig	ChIP-Atlas
DNase-seq	CA	DHS	SRX1892842;GSM2224591	SRX1892842.GSM2224591.DHS.Dig.HuTu_80.bed		HuTu_80	Dig	ChIP-Atlas
DNase-seq	CA	DHS	SRX189416;GSM1008586	SRX189416.GSM1008586.DHS.Lng.IMR-90.bed		IMR-90	Lng	ChIP-Atlas
DNase-seq	CA	DHS	SRX2370823;GSM2400522	SRX2370823.GSM2400522.DHS.Neu.Inferior_parietal_cortex.bed		Inferior_parietal_cortex	Neu	ChIP-Atlas
DNase-seq	CA	DHS	SRX189422;GSM1008593	SRX189422.GSM1008593.DHS.Utr.Ishikawa.bed		Ishikawa	Utr	ChIP-Atlas
DNase-seq	CA	DHS	SRX189423;GSM1008594	SRX189423.GSM1008594.DHS.Utr.Ishikawa.bed		Ishikawa	Utr	ChIP-Atlas
DNase-seq	CA	DHS	SRX069085;GSM736492	SRX069085.GSM736492.DHS.Bld.Jurkat.bed		Jurkat	Bld	ChIP-Atlas
DNase-seq	CA	DHS	SRX069094;GSM736501	SRX069094.GSM736501.DHS.Bld.Jurkat.bed		Jurkat	Bld	ChIP-Atlas
DNase-seq	CA	DHS	SRX189388;GSM1008558	SRX189388.GSM1008558.DHS.Bld.K-562.bed		K-562	Bld	ChIP-Atlas
DNase-seq	CA	DHS	SRX189410;GSM1008580	SRX189410.GSM1008580.DHS.Bld.K-562.bed		K-562	Bld	ChIP-Atlas
DNase-seq	CA	DHS	SRX189428;GSM1008601	SRX189428.GSM1008601.DHS.Bld.K-562.bed		K-562	Bld	ChIP-Atlas
DNase-seq	CA	DHS	SRX189429;GSM1008602	SRX189429.GSM1008602.DHS.Bld.K-562.bed		K-562	Bld	ChIP-Atlas
DNase-seq	CA	DHS	SRX1431665;GSM1940126	SRX1431665.GSM1940126.DHS.Bld.K-562.bed		K-562	Bld	ChIP-Atlas
DNase-seq	CA	DHS	SRX1431668;GSM1940129	SRX1431668.GSM1940129.DHS.Bld.K-562.bed		K-562	Bld	ChIP-Atlas
DNase-seq	CA	DHS	SRX1431674;GSM1940135	SRX1431674.GSM1940135.DHS.Bld.K-562.bed		K-562	Bld	ChIP-Atlas
DNase-seq	CA	DHS	SRX1431675;GSM1940136	SRX1431675.GSM1940136.DHS.Bld.K-562.bed		K-562	Bld	ChIP-Atlas
DNase-seq	CA	DHS	SRX189397;GSM1008567	SRX189397.GSM1008567.DHS.Bld.K-562.bed		K-562	Bld	ChIP-Atlas
DNase-seq	CA	DHS	SRX3511100;GSM2902638	SRX3511100.GSM2902638.DHS.Bld.K-562.bed		K-562	Bld	ChIP-Atlas
DNase-seq	CA	DHS	SRX2156861;GSM2308449	SRX2156861.GSM2308449.DHS.Bld.KARPAS-422.bed		KARPAS-422	Bld	ChIP-Atlas
DNase-seq	CA	DHS	SRX2156862;GSM2308450	SRX2156862.GSM2308450.DHS.Bld.KARPAS-422.bed		KARPAS-422	Bld	ChIP-Atlas
DNase-seq	CA	DHS	SRX062344;GSM722713	SRX062344.GSM722713.DHS.Bld.Kasumi-1.bed		Kasumi-1	Bld	ChIP-Atlas
DNase-seq	CA	DHS	SRX2370654;GSM2400347	SRX2370654.GSM2400347.DHS.Bld.KBM-7.bed		KBM-7	Bld	ChIP-Atlas
DNase-seq	CA	DHS	SRX2370655;GSM2400350	SRX2370655.GSM2400350.DHS.Bld.KBM-7.bed		KBM-7	Bld	ChIP-Atlas
DNase-seq	CA	DHS	SRX2370656;GSM2400352	SRX2370656.GSM2400352.DHS.Bld.KBM-7.bed		KBM-7	Bld	ChIP-Atlas
DNase-seq	CA	DHS	SRX2370657;GSM2400355	SRX2370657.GSM2400355.DHS.Bld.KBM-7.bed		KBM-7	Bld	ChIP-Atlas
DNase-seq	CA	DHS	SRX4278332;GSM3192459	SRX4278332.GSM3192459.DHS.Kid.Kidney_glomerular_epithelial_cells.bed		Kidney_glomerular_epithelial_cells	Kid	ChIP-Atlas
DNase-seq	CA	DHS	SRX4278333;GSM3192460	SRX4278333.GSM3192460.DHS.Kid.Kidney_glomerular_epithelial_cells.bed		Kidney_glomerular_epithelial_cells	Kid	ChIP-Atlas
DNase-seq	CA	DHS	SRX4231394;GSM3196013	SRX4231394.GSM3196013.DHS.Kid.Kidney_glomerular_outgrowth.bed		Kidney_glomerular_outgrowth	Kid	ChIP-Atlas
DNase-seq	CA	DHS	SRX4231395;GSM3196014	SRX4231395.GSM3196014.DHS.Kid.Kidney_glomerular_outgrowth.bed		Kidney_glomerular_outgrowth	Kid	ChIP-Atlas
DNase-seq	CA	DHS	SRX4231398;GSM3196020	SRX4231398.GSM3196020.DHS.Kid.Kidney_immortalized_cell_line.bed		Kidney_immortalized_cell_line	Kid	ChIP-Atlas
DNase-seq	CA	DHS	SRX4231399;GSM3196021	SRX4231399.GSM3196021.DHS.Kid.Kidney_immortalized_cell_line.bed		Kidney_immortalized_cell_line	Kid	ChIP-Atlas
DNase-seq	CA	DHS	SRX4278334;GSM3192461	SRX4278334.GSM3192461.DHS.Kid.Kidney_tubule_cells.bed		Kidney_tubule_cells	Kid	ChIP-Atlas
DNase-seq	CA	DHS	SRX4278335;GSM3192462	SRX4278335.GSM3192462.DHS.Kid.Kidney_tubule_cells.bed		Kidney_tubule_cells	Kid	ChIP-Atlas
DNase-seq	CA	DHS	SRX4278336;GSM3192463	SRX4278336.GSM3192463.DHS.Kid.Kidney_tubule_cells.bed		Kidney_tubule_cells	Kid	ChIP-Atlas
DNase-seq	CA	DHS	SRX4278337;GSM3192464	SRX4278337.GSM3192464.DHS.Kid.Kidney_tubule_cells.bed		Kidney_tubule_cells	Kid	ChIP-Atlas
DNase-seq	CA	DHS	SRX4278338;GSM3192465	SRX4278338.GSM3192465.DHS.Kid.Kidney_tubule_cells.bed		Kidney_tubule_cells	Kid	ChIP-Atlas
DNase-seq	CA	DHS	SRX367993;GSM1251561	SRX367993.GSM1251561.DHS.Bld.L-1236.bed		L-1236	Bld	ChIP-Atlas
DNase-seq	CA	DHS	SRX2370631;GSM2400315	SRX2370631.GSM2400315.DHS.Bld.L1-S8.bed		L1-S8	Bld	ChIP-Atlas
DNase-seq	CA	DHS	SRX2370632;GSM2400316	SRX2370632.GSM2400316.DHS.Bld.L1-S8.bed		L1-S8	Bld	ChIP-Atlas
DNase-seq	CA	DHS	SRX2370752;GSM2400448	SRX2370752.GSM2400448.DHS.Bld.L1-S8R.bed		L1-S8R	Bld	ChIP-Atlas
DNase-seq	CA	DHS	SRX2370753;GSM2400449	SRX2370753.GSM2400449.DHS.Bld.L1-S8R.bed		L1-S8R	Bld	ChIP-Atlas
DNase-seq	CA	DHS	SRX367994;GSM1251562	SRX367994.GSM1251562.DHS.Bld.L-428.bed		L-428	Bld	ChIP-Atlas
DNase-seq	CA	DHS	SRX367995;GSM1251563	SRX367995.GSM1251563.DHS.Bld.L-591.bed		L-591	Bld	ChIP-Atlas
DNase-seq	CA	DHS	SRX838181;GSM1581827	SRX838181.GSM1581827.DHS.Bld.Leukemia,_Myeloid.bed		Leukemia,_Myeloid	Bld	ChIP-Atlas
DNase-seq	CA	DHS	SRX838189;GSM1581835	SRX838189.GSM1581835.DHS.Bld.Leukemia,_Myeloid.bed		Leukemia,_Myeloid	Bld	ChIP-Atlas
DNase-seq	CA	DHS	SRX838190;GSM1581836	SRX838190.GSM1581836.DHS.Bld.Leukemia,_Myeloid.bed		Leukemia,_Myeloid	Bld	ChIP-Atlas
DNase-seq	CA	DHS	SRX3485060;GSM2893598	SRX3485060.GSM2893598.DHS.Bld.Leukemia,_Myeloid.bed		Leukemia,_Myeloid	Bld	ChIP-Atlas
DNase-seq	CA	DHS	SRX3485065;GSM2893603	SRX3485065.GSM2893603.DHS.Bld.Leukemia,_Myeloid.bed		Leukemia,_Myeloid	Bld	ChIP-Atlas
DNase-seq	CA	DHS	SRX3485070;GSM2893608	SRX3485070.GSM2893608.DHS.Bld.Leukemia,_Myeloid.bed		Leukemia,_Myeloid	Bld	ChIP-Atlas
DNase-seq	CA	DHS	SRX3485071;GSM2893609	SRX3485071.GSM2893609.DHS.Bld.Leukemia,_Myeloid.bed		Leukemia,_Myeloid	Bld	ChIP-Atlas
DNase-seq	CA	DHS	SRX3485074;GSM2893612	SRX3485074.GSM2893612.DHS.Bld.Leukemia,_Myeloid.bed		Leukemia,_Myeloid	Bld	ChIP-Atlas
DNase-seq	CA	DHS	SRX3485077;GSM2893615	SRX3485077.GSM2893615.DHS.Bld.Leukemia,_Myeloid.bed		Leukemia,_Myeloid	Bld	ChIP-Atlas
DNase-seq	CA	DHS	SRX3485085;GSM2893623	SRX3485085.GSM2893623.DHS.Bld.Leukemia,_Myeloid.bed		Leukemia,_Myeloid	Bld	ChIP-Atlas
DNase-seq	CA	DHS	SRX3485086;GSM2893624	SRX3485086.GSM2893624.DHS.Bld.Leukemia,_Myeloid.bed		Leukemia,_Myeloid	Bld	ChIP-Atlas
DNase-seq	CA	DHS	SRX3485089;GSM2893627	SRX3485089.GSM2893627.DHS.Bld.Leukemia,_Myeloid.bed		Leukemia,_Myeloid	Bld	ChIP-Atlas
DNase-seq	CA	DHS	SRX3485090;GSM2893628	SRX3485090.GSM2893628.DHS.Bld.Leukemia,_Myeloid.bed		Leukemia,_Myeloid	Bld	ChIP-Atlas
DNase-seq	CA	DHS	SRX3485091;GSM2893629	SRX3485091.GSM2893629.DHS.Bld.Leukemia,_Myeloid.bed		Leukemia,_Myeloid	Bld	ChIP-Atlas
DNase-seq	CA	DHS	SRX3485092;GSM2893630	SRX3485092.GSM2893630.DHS.Bld.Leukemia,_Myeloid.bed		Leukemia,_Myeloid	Bld	ChIP-Atlas
DNase-seq	CA	DHS	SRX469951;GSM1326422	SRX469951.GSM1326422.DHS.Bld.Lymphoblastoid_cell_line.bed		Lymphoblastoid_cell_line	Bld	ChIP-Atlas
DNase-seq	CA	DHS	SRX469953;GSM1326424	SRX469953.GSM1326424.DHS.Bld.Lymphoblastoid_cell_line.bed		Lymphoblastoid_cell_line	Bld	ChIP-Atlas
DNase-seq	CA	DHS	SRX469955;GSM1326426	SRX469955.GSM1326426.DHS.Bld.Lymphoblastoid_cell_line.bed		Lymphoblastoid_cell_line	Bld	ChIP-Atlas
DNase-seq	CA	DHS	SRX091576;GSM778664	SRX091576.GSM778664.DHS.Bld.Lymphoblastoid_cell_line.bed		Lymphoblastoid_cell_line	Bld	ChIP-Atlas
DNase-seq	CA	DHS	SRX091577;GSM778665	SRX091577.GSM778665.DHS.Bld.Lymphoblastoid_cell_line.bed		Lymphoblastoid_cell_line	Bld	ChIP-Atlas
DNase-seq	CA	DHS	SRX091578;GSM778666	SRX091578.GSM778666.DHS.Bld.Lymphoblastoid_cell_line.bed		Lymphoblastoid_cell_line	Bld	ChIP-Atlas
DNase-seq	CA	DHS	SRX091579;GSM778667	SRX091579.GSM778667.DHS.Bld.Lymphoblastoid_cell_line.bed		Lymphoblastoid_cell_line	Bld	ChIP-Atlas
DNase-seq	CA	DHS	SRX091580;GSM778668	SRX091580.GSM778668.DHS.Bld.Lymphoblastoid_cell_line.bed		Lymphoblastoid_cell_line	Bld	ChIP-Atlas
DNase-seq	CA	DHS	SRX091581;GSM778669	SRX091581.GSM778669.DHS.Bld.Lymphoblastoid_cell_line.bed		Lymphoblastoid_cell_line	Bld	ChIP-Atlas
DNase-seq	CA	DHS	SRX091582;GSM778670	SRX091582.GSM778670.DHS.Bld.Lymphoblastoid_cell_line.bed		Lymphoblastoid_cell_line	Bld	ChIP-Atlas
DNase-seq	CA	DHS	SRX091585;GSM778673	SRX091585.GSM778673.DHS.Bld.Lymphoblastoid_cell_line.bed		Lymphoblastoid_cell_line	Bld	ChIP-Atlas
DNase-seq	CA	DHS	SRX091586;GSM778674	SRX091586.GSM778674.DHS.Bld.Lymphoblastoid_cell_line.bed		Lymphoblastoid_cell_line	Bld	ChIP-Atlas
DNase-seq	CA	DHS	SRX091587;GSM778675	SRX091587.GSM778675.DHS.Bld.Lymphoblastoid_cell_line.bed		Lymphoblastoid_cell_line	Bld	ChIP-Atlas
DNase-seq	CA	DHS	SRX091589;GSM778677	SRX091589.GSM778677.DHS.Bld.Lymphoblastoid_cell_line.bed		Lymphoblastoid_cell_line	Bld	ChIP-Atlas
DNase-seq	CA	DHS	SRX091590;GSM778678	SRX091590.GSM778678.DHS.Bld.Lymphoblastoid_cell_line.bed		Lymphoblastoid_cell_line	Bld	ChIP-Atlas
DNase-seq	CA	DHS	SRX091591;GSM778679	SRX091591.GSM778679.DHS.Bld.Lymphoblastoid_cell_line.bed		Lymphoblastoid_cell_line	Bld	ChIP-Atlas
DNase-seq	CA	DHS	SRX091592;GSM778680	SRX091592.GSM778680.DHS.Bld.Lymphoblastoid_cell_line.bed		Lymphoblastoid_cell_line	Bld	ChIP-Atlas
DNase-seq	CA	DHS	SRX091594;GSM778682	SRX091594.GSM778682.DHS.Bld.Lymphoblastoid_cell_line.bed		Lymphoblastoid_cell_line	Bld	ChIP-Atlas
DNase-seq	CA	DHS	SRX091595;GSM778683	SRX091595.GSM778683.DHS.Bld.Lymphoblastoid_cell_line.bed		Lymphoblastoid_cell_line	Bld	ChIP-Atlas
DNase-seq	CA	DHS	SRX091596;GSM778684	SRX091596.GSM778684.DHS.Bld.Lymphoblastoid_cell_line.bed		Lymphoblastoid_cell_line	Bld	ChIP-Atlas
DNase-seq	CA	DHS	SRX091598;GSM778686	SRX091598.GSM778686.DHS.Bld.Lymphoblastoid_cell_line.bed		Lymphoblastoid_cell_line	Bld	ChIP-Atlas
DNase-seq	CA	DHS	SRX091599;GSM778687	SRX091599.GSM778687.DHS.Bld.Lymphoblastoid_cell_line.bed		Lymphoblastoid_cell_line	Bld	ChIP-Atlas
DNase-seq	CA	DHS	SRX091600;GSM778688	SRX091600.GSM778688.DHS.Bld.Lymphoblastoid_cell_line.bed		Lymphoblastoid_cell_line	Bld	ChIP-Atlas
DNase-seq	CA	DHS	SRX091602;GSM778690	SRX091602.GSM778690.DHS.Bld.Lymphoblastoid_cell_line.bed		Lymphoblastoid_cell_line	Bld	ChIP-Atlas
DNase-seq	CA	DHS	SRX091603;GSM778691	SRX091603.GSM778691.DHS.Bld.Lymphoblastoid_cell_line.bed		Lymphoblastoid_cell_line	Bld	ChIP-Atlas
DNase-seq	CA	DHS	SRX091604;GSM778692	SRX091604.GSM778692.DHS.Bld.Lymphoblastoid_cell_line.bed		Lymphoblastoid_cell_line	Bld	ChIP-Atlas
DNase-seq	CA	DHS	SRX091605;GSM778693	SRX091605.GSM778693.DHS.Bld.Lymphoblastoid_cell_line.bed		Lymphoblastoid_cell_line	Bld	ChIP-Atlas
DNase-seq	CA	DHS	SRX091606;GSM778694	SRX091606.GSM778694.DHS.Bld.Lymphoblastoid_cell_line.bed		Lymphoblastoid_cell_line	Bld	ChIP-Atlas
DNase-seq	CA	DHS	SRX091609;GSM778697	SRX091609.GSM778697.DHS.Bld.Lymphoblastoid_cell_line.bed		Lymphoblastoid_cell_line	Bld	ChIP-Atlas
DNase-seq	CA	DHS	SRX091610;GSM778698	SRX091610.GSM778698.DHS.Bld.Lymphoblastoid_cell_line.bed		Lymphoblastoid_cell_line	Bld	ChIP-Atlas
DNase-seq	CA	DHS	SRX091611;GSM778699	SRX091611.GSM778699.DHS.Bld.Lymphoblastoid_cell_line.bed		Lymphoblastoid_cell_line	Bld	ChIP-Atlas
DNase-seq	CA	DHS	SRX091612;GSM778700	SRX091612.GSM778700.DHS.Bld.Lymphoblastoid_cell_line.bed		Lymphoblastoid_cell_line	Bld	ChIP-Atlas
DNase-seq	CA	DHS	SRX091613;GSM778701	SRX091613.GSM778701.DHS.Bld.Lymphoblastoid_cell_line.bed		Lymphoblastoid_cell_line	Bld	ChIP-Atlas
DNase-seq	CA	DHS	SRX091614;GSM778702	SRX091614.GSM778702.DHS.Bld.Lymphoblastoid_cell_line.bed		Lymphoblastoid_cell_line	Bld	ChIP-Atlas
DNase-seq	CA	DHS	SRX091615;GSM778703	SRX091615.GSM778703.DHS.Bld.Lymphoblastoid_cell_line.bed		Lymphoblastoid_cell_line	Bld	ChIP-Atlas
DNase-seq	CA	DHS	SRX091616;GSM778704	SRX091616.GSM778704.DHS.Bld.Lymphoblastoid_cell_line.bed		Lymphoblastoid_cell_line	Bld	ChIP-Atlas
DNase-seq	CA	DHS	SRX091617;GSM778705	SRX091617.GSM778705.DHS.Bld.Lymphoblastoid_cell_line.bed		Lymphoblastoid_cell_line	Bld	ChIP-Atlas
DNase-seq	CA	DHS	SRX091618;GSM778706	SRX091618.GSM778706.DHS.Bld.Lymphoblastoid_cell_line.bed		Lymphoblastoid_cell_line	Bld	ChIP-Atlas
DNase-seq	CA	DHS	SRX091619;GSM778707	SRX091619.GSM778707.DHS.Bld.Lymphoblastoid_cell_line.bed		Lymphoblastoid_cell_line	Bld	ChIP-Atlas
DNase-seq	CA	DHS	SRX091620;GSM778708	SRX091620.GSM778708.DHS.Bld.Lymphoblastoid_cell_line.bed		Lymphoblastoid_cell_line	Bld	ChIP-Atlas
DNase-seq	CA	DHS	SRX091623;GSM778711	SRX091623.GSM778711.DHS.Bld.Lymphoblastoid_cell_line.bed		Lymphoblastoid_cell_line	Bld	ChIP-Atlas
DNase-seq	CA	DHS	SRX091624;GSM778712	SRX091624.GSM778712.DHS.Bld.Lymphoblastoid_cell_line.bed		Lymphoblastoid_cell_line	Bld	ChIP-Atlas
DNase-seq	CA	DHS	SRX091625;GSM778713	SRX091625.GSM778713.DHS.Bld.Lymphoblastoid_cell_line.bed		Lymphoblastoid_cell_line	Bld	ChIP-Atlas
DNase-seq	CA	DHS	SRX091626;GSM778714	SRX091626.GSM778714.DHS.Bld.Lymphoblastoid_cell_line.bed		Lymphoblastoid_cell_line	Bld	ChIP-Atlas
DNase-seq	CA	DHS	SRX091628;GSM778716	SRX091628.GSM778716.DHS.Bld.Lymphoblastoid_cell_line.bed		Lymphoblastoid_cell_line	Bld	ChIP-Atlas
DNase-seq	CA	DHS	SRX091630;GSM778718	SRX091630.GSM778718.DHS.Bld.Lymphoblastoid_cell_line.bed		Lymphoblastoid_cell_line	Bld	ChIP-Atlas
DNase-seq	CA	DHS	SRX091631;GSM778719	SRX091631.GSM778719.DHS.Bld.Lymphoblastoid_cell_line.bed		Lymphoblastoid_cell_line	Bld	ChIP-Atlas
DNase-seq	CA	DHS	SRX091633;GSM778721	SRX091633.GSM778721.DHS.Bld.Lymphoblastoid_cell_line.bed		Lymphoblastoid_cell_line	Bld	ChIP-Atlas
DNase-seq	CA	DHS	SRX091634;GSM778722	SRX091634.GSM778722.DHS.Bld.Lymphoblastoid_cell_line.bed		Lymphoblastoid_cell_line	Bld	ChIP-Atlas
DNase-seq	CA	DHS	SRX091635;GSM778723	SRX091635.GSM778723.DHS.Bld.Lymphoblastoid_cell_line.bed		Lymphoblastoid_cell_line	Bld	ChIP-Atlas
DNase-seq	CA	DHS	SRX091636;GSM778724	SRX091636.GSM778724.DHS.Bld.Lymphoblastoid_cell_line.bed		Lymphoblastoid_cell_line	Bld	ChIP-Atlas
DNase-seq	CA	DHS	SRX091637;GSM778725	SRX091637.GSM778725.DHS.Bld.Lymphoblastoid_cell_line.bed		Lymphoblastoid_cell_line	Bld	ChIP-Atlas
DNase-seq	CA	DHS	SRX091638;GSM778726	SRX091638.GSM778726.DHS.Bld.Lymphoblastoid_cell_line.bed		Lymphoblastoid_cell_line	Bld	ChIP-Atlas
DNase-seq	CA	DHS	SRX091639;GSM778727	SRX091639.GSM778727.DHS.Bld.Lymphoblastoid_cell_line.bed		Lymphoblastoid_cell_line	Bld	ChIP-Atlas
DNase-seq	CA	DHS	SRX091642;GSM778730	SRX091642.GSM778730.DHS.Bld.Lymphoblastoid_cell_line.bed		Lymphoblastoid_cell_line	Bld	ChIP-Atlas
DNase-seq	CA	DHS	SRX091643;GSM778731	SRX091643.GSM778731.DHS.Bld.Lymphoblastoid_cell_line.bed		Lymphoblastoid_cell_line	Bld	ChIP-Atlas
DNase-seq	CA	DHS	SRX193610;GSM1014538	SRX193610.GSM1014538.DHS.Neu.M059J.bed		M059J	Neu	ChIP-Atlas
DNase-seq	CA	DHS	SRX201283;GSM1024773	SRX201283.GSM1024773.DHS.Neu.M059J.bed		M059J	Neu	ChIP-Atlas
DNase-seq	CA	DHS	SRX201304;GSM1024794	SRX201304.GSM1024794.DHS.Neu.M059J.bed		M059J	Neu	ChIP-Atlas
DNase-seq	CA	DHS	SRX581576;GSM1406338	SRX581576.GSM1406338.DHS.Bld.Macrophages.bed		Macrophages	Bld	ChIP-Atlas
DNase-seq	CA	DHS	SRX581577;GSM1406339	SRX581577.GSM1406339.DHS.Bld.Macrophages.bed		Macrophages	Bld	ChIP-Atlas
DNase-seq	CA	DHS	SRX581578;GSM1406340	SRX581578.GSM1406340.DHS.Bld.Macrophages.bed		Macrophages	Bld	ChIP-Atlas
DNase-seq	CA	DHS	SRX581579;GSM1406341	SRX581579.GSM1406341.DHS.Bld.Macrophages.bed		Macrophages	Bld	ChIP-Atlas
DNase-seq	CA	DHS	SRX581580;GSM1406342	SRX581580.GSM1406342.DHS.Bld.Macrophages.bed		Macrophages	Bld	ChIP-Atlas
DNase-seq	CA	DHS	SRX581581;GSM1406343	SRX581581.GSM1406343.DHS.Bld.Macrophages.bed		Macrophages	Bld	ChIP-Atlas
DNase-seq	CA	DHS	SRX581582;GSM1406344	SRX581582.GSM1406344.DHS.Bld.Macrophages.bed		Macrophages	Bld	ChIP-Atlas
DNase-seq	CA	DHS	SRX581583;GSM1406345	SRX581583.GSM1406345.DHS.Bld.Macrophages.bed		Macrophages	Bld	ChIP-Atlas
DNase-seq	CA	DHS	SRX581584;GSM1406346	SRX581584.GSM1406346.DHS.Bld.Macrophages.bed		Macrophages	Bld	ChIP-Atlas
DNase-seq	CA	DHS	SRX581588;GSM1406350	SRX581588.GSM1406350.DHS.Bld.Macrophages.bed		Macrophages	Bld	ChIP-Atlas
DNase-seq	CA	DHS	SRX581589;GSM1406351	SRX581589.GSM1406351.DHS.Bld.Macrophages.bed		Macrophages	Bld	ChIP-Atlas
DNase-seq	CA	DHS	SRX581590;GSM1406352	SRX581590.GSM1406352.DHS.Bld.Macrophages.bed		Macrophages	Bld	ChIP-Atlas
DNase-seq	CA	DHS	SRX581593;GSM1406355	SRX581593.GSM1406355.DHS.Bld.Macrophages.bed		Macrophages	Bld	ChIP-Atlas
DNase-seq	CA	DHS	SRX581594;GSM1406356	SRX581594.GSM1406356.DHS.Bld.Macrophages.bed		Macrophages	Bld	ChIP-Atlas
DNase-seq	CA	DHS	SRX581595;GSM1406357	SRX581595.GSM1406357.DHS.Bld.Macrophages.bed		Macrophages	Bld	ChIP-Atlas
DNase-seq	CA	DHS	SRX2935864;GSM2676282	SRX2935864.GSM2676282.DHS.Brs.MCF10A-Er-Src.bed		MCF10A-Er-Src	Brs	ChIP-Atlas
DNase-seq	CA	DHS	SRX2935865;GSM2676283	SRX2935865.GSM2676283.DHS.Brs.MCF10A-Er-Src.bed		MCF10A-Er-Src	Brs	ChIP-Atlas
DNase-seq	CA	DHS	SRX2935866;GSM2676284	SRX2935866.GSM2676284.DHS.Brs.MCF10A-Er-Src.bed		MCF10A-Er-Src	Brs	ChIP-Atlas
DNase-seq	CA	DHS	SRX2935867;GSM2676285	SRX2935867.GSM2676285.DHS.Brs.MCF10A-Er-Src.bed		MCF10A-Er-Src	Brs	ChIP-Atlas
DNase-seq	CA	DHS	SRX1161152;GSM1858661	SRX1161152.GSM1858661.DHS.Brs.MCF-7.bed		MCF-7	Brs	ChIP-Atlas
DNase-seq	CA	DHS	SRX371596;GSM1255281	SRX371596.GSM1255281.DHS.Brs.MCF-7.bed		MCF-7	Brs	ChIP-Atlas
DNase-seq	CA	DHS	SRX371597;GSM1255282	SRX371597.GSM1255282.DHS.Brs.MCF-7.bed		MCF-7	Brs	ChIP-Atlas
DNase-seq	CA	DHS	SRX1161153;GSM1858662	SRX1161153.GSM1858662.DHS.Brs.MCF-7.bed		MCF-7	Brs	ChIP-Atlas
DNase-seq	CA	DHS	SRX1161154;GSM1858663	SRX1161154.GSM1858663.DHS.Brs.MCF-7.bed		MCF-7	Brs	ChIP-Atlas
DNase-seq	CA	DHS	SRX1161155;GSM1858664	SRX1161155.GSM1858664.DHS.Brs.MCF-7.bed		MCF-7	Brs	ChIP-Atlas
DNase-seq	CA	DHS	SRX1161156;GSM1858665	SRX1161156.GSM1858665.DHS.Brs.MCF-7.bed		MCF-7	Brs	ChIP-Atlas
DNase-seq	CA	DHS	SRX1161157;GSM1858666	SRX1161157.GSM1858666.DHS.Brs.MCF-7.bed		MCF-7	Brs	ChIP-Atlas
DNase-seq	CA	DHS	SRX1960596;GSM2242135	SRX1960596.GSM2242135.DHS.Brs.MDA-MB-231.bed		MDA-MB-231	Brs	ChIP-Atlas
DNase-seq	CA	DHS	SRX1960597;GSM2242136	SRX1960597.GSM2242136.DHS.Brs.MDA-MB-231.bed		MDA-MB-231	Brs	ChIP-Atlas
DNase-seq	CA	DHS	SRX1960598;GSM2242137	SRX1960598.GSM2242137.DHS.Brs.MDA-MB-231.bed		MDA-MB-231	Brs	ChIP-Atlas
DNase-seq	CA	DHS	SRX2370610;GSM2400300	SRX2370610.GSM2400300.DHS.Neu.Medulla_Oblongata.bed		Medulla_Oblongata	Neu	ChIP-Atlas
DNase-seq	CA	DHS	SRX2370611;GSM2400301	SRX2370611.GSM2400301.DHS.Neu.Medulla_Oblongata.bed		Medulla_Oblongata	Neu	ChIP-Atlas
DNase-seq	CA	DHS	SRX201258;GSM1024748	SRX201258.GSM1024748.DHS.Oth.Mesenchymal_stem_cells.bed		Mesenchymal_stem_cells	Oth	ChIP-Atlas
DNase-seq	CA	DHS	SRX201267;GSM1024757	SRX201267.GSM1024757.DHS.Oth.Mesenchymal_stem_cells.bed		Mesenchymal_stem_cells	Oth	ChIP-Atlas
DNase-seq	CA	DHS	SRX3946884;GSM3100933	SRX3946884.GSM3100933.DHS.Oth.Mesenchymal_stem_cells.bed		Mesenchymal_stem_cells	Oth	ChIP-Atlas
DNase-seq	CA	DHS	SRX3946885;GSM3100934	SRX3946885.GSM3100934.DHS.Oth.Mesenchymal_stem_cells.bed		Mesenchymal_stem_cells	Oth	ChIP-Atlas
DNase-seq	CA	DHS	SRX3946888;GSM3100937	SRX3946888.GSM3100937.DHS.Oth.Mesenchymal_stem_cells.bed		Mesenchymal_stem_cells	Oth	ChIP-Atlas
DNase-seq	CA	DHS	SRX3946889;GSM3100938	SRX3946889.GSM3100938.DHS.Oth.Mesenchymal_stem_cells.bed		Mesenchymal_stem_cells	Oth	ChIP-Atlas
DNase-seq	CA	DHS	SRX3946891;GSM3100940	SRX3946891.GSM3100940.DHS.Oth.Mesenchymal_stem_cells.bed		Mesenchymal_stem_cells	Oth	ChIP-Atlas
DNase-seq	CA	DHS	SRX3946892;GSM3100941	SRX3946892.GSM3100941.DHS.Oth.Mesenchymal_stem_cells.bed		Mesenchymal_stem_cells	Oth	ChIP-Atlas
DNase-seq	CA	DHS	SRX3946893;GSM3100942	SRX3946893.GSM3100942.DHS.Oth.Mesenchymal_stem_cells.bed		Mesenchymal_stem_cells	Oth	ChIP-Atlas
DNase-seq	CA	DHS	SRX2370745;GSM2400442	SRX2370745.GSM2400442.DHS.Neu.Midbrains.bed		Midbrains	Neu	ChIP-Atlas
DNase-seq	CA	DHS	SRX2370746;GSM2400443	SRX2370746.GSM2400443.DHS.Neu.Midbrains.bed		Midbrains	Neu	ChIP-Atlas
DNase-seq	CA	DHS	SRX2370670;GSM2400366	SRX2370670.GSM2400366.DHS.Bld.MMPERIOD1S.bed		MMPERIOD1S	Bld	ChIP-Atlas
DNase-seq	CA	DHS	SRX2370671;GSM2400367	SRX2370671.GSM2400367.DHS.Bld.MMPERIOD1S.bed		MMPERIOD1S	Bld	ChIP-Atlas
DNase-seq	CA	DHS	SRX581586;GSM1406348	SRX581586.GSM1406348.DHS.Bld.Monocytes.bed		Monocytes	Bld	ChIP-Atlas
DNase-seq	CA	DHS	SRX581587;GSM1406349	SRX581587.GSM1406349.DHS.Bld.Monocytes.bed		Monocytes	Bld	ChIP-Atlas
DNase-seq	CA	DHS	SRX581591;GSM1406353	SRX581591.GSM1406353.DHS.Bld.Monocytes.bed		Monocytes	Bld	ChIP-Atlas
DNase-seq	CA	DHS	SRX581592;GSM1406354	SRX581592.GSM1406354.DHS.Bld.Monocytes.bed		Monocytes	Bld	ChIP-Atlas
DNase-seq	CA	DHS	SRX069106;GSM736513	SRX069106.GSM736513.DHS.Bld.Monocytes-CD14+.bed		Monocytes-CD14+	Bld	ChIP-Atlas
DNase-seq	CA	DHS	SRX201301;GSM1024791	SRX201301.GSM1024791.DHS.Bld.Monocytes-CD14+.bed		Monocytes-CD14+	Bld	ChIP-Atlas
DNase-seq	CA	DHS	SRX2370628;GSM2400312	SRX2370628.GSM2400312.DHS.Oth.MRT_G401.bed		MRT_G401	Oth	ChIP-Atlas
DNase-seq	CA	DHS	SRX2370629;GSM2400313	SRX2370629.GSM2400313.DHS.Oth.MRT_G401.bed		MRT_G401	Oth	ChIP-Atlas
DNase-seq	CA	DHS	SRX367997;GSM1251565	SRX367997.GSM1251565.DHS.Bld.NAMALWA.bed		NAMALWA	Bld	ChIP-Atlas
DNase-seq	CA	DHS	SRX2370727;GSM2400423	SRX2370727.GSM2400423.DHS.Bld.NAMALWA.bed		NAMALWA	Bld	ChIP-Atlas
DNase-seq	CA	DHS	SRX2370728;GSM2400424	SRX2370728.GSM2400424.DHS.Bld.NAMALWA.bed		NAMALWA	Bld	ChIP-Atlas
DNase-seq	CA	DHS	SRX069122;GSM736529	SRX069122.GSM736529.DHS.Bld.NB-4.bed		NB-4	Bld	ChIP-Atlas
DNase-seq	CA	DHS	SRX069197;GSM736604	SRX069197.GSM736604.DHS.Bld.NB-4.bed		NB-4	Bld	ChIP-Atlas
DNase-seq	CA	DHS	SRX193585;GSM1014513	SRX193585.GSM1014513.DHS.Bld.NB-4.bed		NB-4	Bld	ChIP-Atlas
DNase-seq	CA	DHS	SRX2370624;GSM2400310	SRX2370624.GSM2400310.DHS.Lng.NCI-H226.bed		NCI-H226	Lng	ChIP-Atlas
DNase-seq	CA	DHS	SRX2370625;GSM2400311	SRX2370625.GSM2400311.DHS.Lng.NCI-H226.bed		NCI-H226	Lng	ChIP-Atlas
DNase-seq	CA	DHS	SRX069137;GSM736544	SRX069137.GSM736544.DHS.Neu.NH-A.bed		NH-A	Neu	ChIP-Atlas
DNase-seq	CA	DHS	SRX069177;GSM736584	SRX069177.GSM736584.DHS.Neu.NH-A.bed		NH-A	Neu	ChIP-Atlas
DNase-seq	CA	DHS	SRX111766;GSM849026	SRX111766.GSM849026.DHS.Neu.NH-A.bed		NH-A	Neu	ChIP-Atlas
DNase-seq	CA	DHS	SRX201266;GSM1024756	SRX201266.GSM1024756.DHS.Lng.NHBE.bed		NHBE	Lng	ChIP-Atlas
DNase-seq	CA	DHS	SRX201291;GSM1024781	SRX201291.GSM1024781.DHS.Lng.NHBE.bed		NHBE	Lng	ChIP-Atlas
DNase-seq	CA	DHS	SRX069129;GSM736536	SRX069129.GSM736536.DHS.Lng.NHLF.bed		NHLF	Lng	ChIP-Atlas
DNase-seq	CA	DHS	SRX069205;GSM736612	SRX069205.GSM736612.DHS.Lng.NHLF.bed		NHLF	Lng	ChIP-Atlas
DNase-seq	CA	DHS	SRX193581;GSM1014509	SRX193581.GSM1014509.DHS.Lng.NHLF.bed		NHLF	Lng	ChIP-Atlas
DNase-seq	CA	DHS	SRX2370791;GSM2400490	SRX2370791.GSM2400490.DHS.Neu.Occipital_Lobe.bed		Occipital_Lobe	Neu	ChIP-Atlas
DNase-seq	CA	DHS	SRX2156940;GSM2308524	SRX2156940.GSM2308524.DHS.Bld.OCI-LY-7.bed		OCI-LY-7	Bld	ChIP-Atlas
DNase-seq	CA	DHS	SRX2156941;GSM2308525	SRX2156941.GSM2308525.DHS.Bld.OCI-LY-7.bed		OCI-LY-7	Bld	ChIP-Atlas
DNase-seq	CA	DHS	SRX189414;GSM1008584	SRX189414.GSM1008584.DHS.Oth.Olf_neurosphere.bed		Olf_neurosphere	Oth	ChIP-Atlas
DNase-seq	CA	DHS	SRX761054;GSM1546554	SRX761054.GSM1546554.DHS.Lng.PC-9.bed		PC-9	Lng	ChIP-Atlas
DNase-seq	CA	DHS	SRX761058;GSM1546558	SRX761058.GSM1546558.DHS.Lng.PC-9.bed		PC-9	Lng	ChIP-Atlas
DNase-seq	CA	DHS	SRX2370820;GSM2400507	SRX2370820.GSM2400507.DHS.Lng.PC-9.bed		PC-9	Lng	ChIP-Atlas
DNase-seq	CA	DHS	SRX2370821;GSM2400508	SRX2370821.GSM2400508.DHS.Lng.PC-9.bed		PC-9	Lng	ChIP-Atlas
DNase-seq	CA	DHS	SRX2370783;GSM2400479	SRX2370783.GSM2400479.DHS.Neu.Pons.bed		Pons	Neu	ChIP-Atlas
DNase-seq	CA	DHS	SRX189396;GSM1008566	SRX189396.GSM1008566.DHS.Neu.Prefrontal_Cortex.bed		Prefrontal_Cortex	Neu	ChIP-Atlas
DNase-seq	CA	DHS	SRX2370685;GSM2400373	SRX2370685.GSM2400373.DHS.Neu.Putamen.bed		Putamen	Neu	ChIP-Atlas
DNase-seq	CA	DHS	SRX2370578;GSM2400262	SRX2370578.GSM2400262.DHS.Kid.RCC_7860.bed		RCC_7860	Kid	ChIP-Atlas
DNase-seq	CA	DHS	SRX2370579;GSM2400263	SRX2370579.GSM2400263.DHS.Kid.RCC_7860.bed		RCC_7860	Kid	ChIP-Atlas
DNase-seq	CA	DHS	SRX367996;GSM1251564	SRX367996.GSM1251564.DHS.Bld.REH.bed		REH	Bld	ChIP-Atlas
DNase-seq	CA	DHS	SRX2370779;GSM2400475	SRX2370779.GSM2400475.DHS.Neu.Retina.bed		Retina	Neu	ChIP-Atlas
DNase-seq	CA	DHS	SRX1892843;GSM2224592	SRX1892843.GSM2224592.DHS.Dig.RKO.bed		RKO	Dig	ChIP-Atlas
DNase-seq	CA	DHS	SRX2370660;GSM2400357	SRX2370660.GSM2400357.DHS.Dig.RKO.bed		RKO	Dig	ChIP-Atlas
DNase-seq	CA	DHS	SRX2370661;GSM2400358	SRX2370661.GSM2400358.DHS.Dig.RKO.bed		RKO	Dig	ChIP-Atlas
DNase-seq	CA	DHS	SRX2370716;GSM2400408	SRX2370716.GSM2400408.DHS.Bld.RPMI_8226.bed		RPMI_8226	Bld	ChIP-Atlas
DNase-seq	CA	DHS	SRX2370717;GSM2400409	SRX2370717.GSM2400409.DHS.Bld.RPMI_8226.bed		RPMI_8226	Bld	ChIP-Atlas
DNase-seq	CA	DHS	SRX069132;GSM736539	SRX069132.GSM736539.DHS.Kid.RPTEC.bed		RPTEC	Kid	ChIP-Atlas
DNase-seq	CA	DHS	SRX069136;GSM736543	SRX069136.GSM736543.DHS.Kid.RPTEC.bed		RPTEC	Kid	ChIP-Atlas
DNase-seq	CA	DHS	SRX1127530;GSM1841293	SRX1127530.GSM1841293.DHS.Bld.RS4-11.bed		RS4-11	Bld	ChIP-Atlas
DNase-seq	CA	DHS	SRX1127531;GSM1841294	SRX1127531.GSM1841294.DHS.Bld.RS4-11.bed		RS4-11	Bld	ChIP-Atlas
DNase-seq	CA	DHS	SRX1127541;GSM1841304	SRX1127541.GSM1841304.DHS.Bld.RS4-11.bed		RS4-11	Bld	ChIP-Atlas
DNase-seq	CA	DHS	SRX111765;GSM849025	SRX111765.GSM849025.DHS.Lng.SAEC.bed		SAEC	Lng	ChIP-Atlas
DNase-seq	CA	DHS	SRX069201;GSM736608	SRX069201.GSM736608.DHS.Lng.SAEC.bed		SAEC	Lng	ChIP-Atlas
DNase-seq	CA	DHS	SRX069210;GSM736617	SRX069210.GSM736617.DHS.Lng.SAEC.bed		SAEC	Lng	ChIP-Atlas
DNase-seq	CA	DHS	SRX1892844;GSM2224593	SRX1892844.GSM2224593.DHS.Dig.SK-CO-1.bed		SK-CO-1	Dig	ChIP-Atlas
DNase-seq	CA	DHS	SRX2187114;GSM2326846	SRX2187114.GSM2326846.DHS.Bld.SKH1.bed		SKH1	Bld	ChIP-Atlas
DNase-seq	CA	DHS	SRX2187115;GSM2326847	SRX2187115.GSM2326847.DHS.Bld.SKH1.bed		SKH1	Bld	ChIP-Atlas
DNase-seq	CA	DHS	SRX2187116;GSM2326848	SRX2187116.GSM2326848.DHS.Bld.SKH1.bed		SKH1	Bld	ChIP-Atlas
DNase-seq	CA	DHS	SRX2370814;GSM2400512	SRX2370814.GSM2400512.DHS.Neu.SK-N-DZ.bed		SK-N-DZ	Neu	ChIP-Atlas
DNase-seq	CA	DHS	SRX2370815;GSM2400513	SRX2370815.GSM2400513.DHS.Neu.SK-N-DZ.bed		SK-N-DZ	Neu	ChIP-Atlas
DNase-seq	CA	DHS	SRX069115;GSM736522	SRX069115.GSM736522.DHS.Neu.SK-N-MC.bed		SK-N-MC	Neu	ChIP-Atlas
DNase-seq	CA	DHS	SRX069163;GSM736570	SRX069163.GSM736570.DHS.Neu.SK-N-MC.bed		SK-N-MC	Neu	ChIP-Atlas
DNase-seq	CA	DHS	SRX037115;GSM646566	SRX037115.GSM646566.DHS.Neu.SK-N-SH.bed		SK-N-SH	Neu	ChIP-Atlas
DNase-seq	CA	DHS	SRX069152;GSM736559	SRX069152.GSM736559.DHS.Neu.SK-N-SH.bed		SK-N-SH	Neu	ChIP-Atlas
DNase-seq	CA	DHS	SRX069171;GSM736578	SRX069171.GSM736578.DHS.Neu.SK-N-SH.bed		SK-N-SH	Neu	ChIP-Atlas
DNase-seq	CA	DHS	SRX1892846;GSM2224595	SRX1892846.GSM2224595.DHS.Dig.SW_1116.bed		SW_1116	Dig	ChIP-Atlas
DNase-seq	CA	DHS	SRX1892845;GSM2224594	SRX1892845.GSM2224594.DHS.Dig.SW_480.bed		SW_480	Dig	ChIP-Atlas
DNase-seq	CA	DHS	SRX2370615;GSM2400298	SRX2370615.GSM2400298.DHS.Dig.SW_480.bed		SW_480	Dig	ChIP-Atlas
DNase-seq	CA	DHS	SRX2370616;GSM2400299	SRX2370616.GSM2400299.DHS.Dig.SW_480.bed		SW_480	Dig	ChIP-Atlas
DNase-seq	CA	DHS	SRX863782;GSM1598309	SRX863782.GSM1598309.DHS.Dig.SW_480.bed		SW_480	Dig	ChIP-Atlas
DNase-seq	CA	DHS	SRX1892847;GSM2224596	SRX1892847.GSM2224596.DHS.Dig.T84.bed		T84	Dig	ChIP-Atlas
DNase-seq	CA	DHS	SRX037118;GSM646569	SRX037118.GSM646569.DHS.Bld.Th1_Cells.bed		Th1_Cells	Bld	ChIP-Atlas
DNase-seq	CA	DHS	SRX069185;GSM736592	SRX069185.GSM736592.DHS.Bld.Th1_Cells.bed		Th1_Cells	Bld	ChIP-Atlas
DNase-seq	CA	DHS	SRX193612;GSM1014540	SRX193612.GSM1014540.DHS.Bld.Th1_Cells.bed		Th1_Cells	Bld	ChIP-Atlas
DNase-seq	CA	DHS	SRX201259;GSM1024749	SRX201259.GSM1024749.DHS.Bld.Th1_Cells.bed		Th1_Cells	Bld	ChIP-Atlas
DNase-seq	CA	DHS	SRX201262;GSM1024752	SRX201262.GSM1024752.DHS.Bld.Th1_Cells.bed		Th1_Cells	Bld	ChIP-Atlas
DNase-seq	CA	DHS	SRX201263;GSM1024753	SRX201263.GSM1024753.DHS.Bld.Th1_Cells.bed		Th1_Cells	Bld	ChIP-Atlas
DNase-seq	CA	DHS	SRX201270;GSM1024760	SRX201270.GSM1024760.DHS.Bld.Th1_Cells.bed		Th1_Cells	Bld	ChIP-Atlas
DNase-seq	CA	DHS	SRX193613;GSM1014541	SRX193613.GSM1014541.DHS.Bld.Th17_Cells.bed		Th17_Cells	Bld	ChIP-Atlas
DNase-seq	CA	DHS	SRX201300;GSM1024790	SRX201300.GSM1024790.DHS.Bld.Th17_Cells.bed		Th17_Cells	Bld	ChIP-Atlas
DNase-seq	CA	DHS	SRX069095;GSM736502	SRX069095.GSM736502.DHS.Bld.Th2_Cells.bed		Th2_Cells	Bld	ChIP-Atlas
DNase-seq	CA	DHS	SRX193593;GSM1014521	SRX193593.GSM1014521.DHS.Bld.Th2_Cells.bed		Th2_Cells	Bld	ChIP-Atlas
DNase-seq	CA	DHS	SRX193594;GSM1014522	SRX193594.GSM1014522.DHS.Bld.Th2_Cells.bed		Th2_Cells	Bld	ChIP-Atlas
DNase-seq	CA	DHS	SRX201249;GSM1024739	SRX201249.GSM1024739.DHS.Bld.Th2_Cells.bed		Th2_Cells	Bld	ChIP-Atlas
DNase-seq	CA	DHS	SRX201250;GSM1024740	SRX201250.GSM1024740.DHS.Bld.Th2_Cells.bed		Th2_Cells	Bld	ChIP-Atlas
DNase-seq	CA	DHS	SRX201302;GSM1024792	SRX201302.GSM1024792.DHS.Bld.Th2_Cells.bed		Th2_Cells	Bld	ChIP-Atlas
DNase-seq	CA	DHS	SRX2370605;GSM2400289	SRX2370605.GSM2400289.DHS.Oth.Thyroid_Gland.bed		Thyroid_Gland	Oth	ChIP-Atlas
DNase-seq	CA	DHS	SRX2370606;GSM2400290	SRX2370606.GSM2400290.DHS.Oth.Thyroid_Gland.bed		Thyroid_Gland	Oth	ChIP-Atlas
DNase-seq	CA	DHS	SRX2370796;GSM2400497	SRX2370796.GSM2400497.DHS.Oth.Thyroid_Gland.bed		Thyroid_Gland	Oth	ChIP-Atlas
DNase-seq	CA	DHS	SRX2370797;GSM2400498	SRX2370797.GSM2400498.DHS.Oth.Thyroid_Gland.bed		Thyroid_Gland	Oth	ChIP-Atlas
DNase-seq	CA	DHS	SRX2370698;GSM2400392	SRX2370698.GSM2400392.DHS.Oth.Tongue.bed		Tongue	Oth	ChIP-Atlas
DNase-seq	CA	DHS	SRX2370756;GSM2400454	SRX2370756.GSM2400454.DHS.Oth.Tongue.bed		Tongue	Oth	ChIP-Atlas
DNase-seq	CA	DHS	SRX2370757;GSM2400455	SRX2370757.GSM2400455.DHS.Oth.Tongue.bed		Tongue	Oth	ChIP-Atlas
DNase-seq	CA	DHS	SRX1420085;GSM1930716	SRX1420085.GSM1930716.DHS.Lng.Tracheal_epithelial_cells.bed		Tracheal_epithelial_cells	Lng	ChIP-Atlas
DNase-seq	CA	DHS	SRX374729;GSM1260860	SRX374729.GSM1260860.DHS.Lng.Tracheal_epithelial_cells.bed		Tracheal_epithelial_cells	Lng	ChIP-Atlas
DNase-seq	CA	DHS	SRX374730;GSM1260861	SRX374730.GSM1260861.DHS.Lng.Tracheal_epithelial_cells.bed		Tracheal_epithelial_cells	Lng	ChIP-Atlas
DNase-seq	CA	DHS	SRX3045160;GSM2720192	SRX3045160.GSM2720192.DHS.Lng.Tracheal_epithelial_cells.bed		Tracheal_epithelial_cells	Lng	ChIP-Atlas
DNase-seq	CA	DHS	SRX3045161;GSM2720193	SRX3045161.GSM2720193.DHS.Lng.Tracheal_epithelial_cells.bed		Tracheal_epithelial_cells	Lng	ChIP-Atlas
DNase-seq	CA	DHS	SRX193595;GSM1014523	SRX193595.GSM1014523.DHS.Bld.Treg.bed		Treg	Bld	ChIP-Atlas
DNase-seq	CA	DHS	SRX201254;GSM1024744	SRX201254.GSM1024744.DHS.Bld.Treg.bed		Treg	Bld	ChIP-Atlas
DNase-seq	CA	DHS	SRX201251;GSM1024741	SRX201251.GSM1024741.DHS.Bld.Treg_Wb83319432.bed		Treg_Wb83319432	Bld	ChIP-Atlas
DNase-seq	CA	DHS	SRX873886;GSM1607166	SRX873886.GSM1607166.DHS.Oth.Tumor.bed		Tumor	Oth	ChIP-Atlas
DNase-seq	CA	DHS	SRX873888;GSM1607168	SRX873888.GSM1607168.DHS.Oth.Tumor.bed		Tumor	Oth	ChIP-Atlas
DNase-seq	CA	DHS	SRX873890;GSM1607170	SRX873890.GSM1607170.DHS.Oth.Tumor.bed		Tumor	Oth	ChIP-Atlas
DNase-seq	CA	DHS	SRX873892;GSM1607172	SRX873892.GSM1607172.DHS.Oth.Tumor.bed		Tumor	Oth	ChIP-Atlas
DNase-seq	CA	DHS	SRX873894;GSM1607174	SRX873894.GSM1607174.DHS.Oth.Tumor.bed		Tumor	Oth	ChIP-Atlas
DNase-seq	CA	DHS	SRX873896;GSM1607176	SRX873896.GSM1607176.DHS.Oth.Tumor.bed		Tumor	Oth	ChIP-Atlas
DNase-seq	CA	DHS	SRX132055;GSM905351	SRX132055.GSM905351.DHS.Neu.U-87_MG.bed		U-87_MG	Neu	ChIP-Atlas
DNase-seq	CA	DHS	SRX132056;GSM905352	SRX132056.GSM905352.DHS.Neu.U-87_MG.bed		U-87_MG	Neu	ChIP-Atlas
DNase-seq	CA	DHS	SRX132057;GSM905353	SRX132057.GSM905353.DHS.Neu.U-87_MG.bed		U-87_MG	Neu	ChIP-Atlas
DNase-seq	CA	DHS	SRX132058;GSM905354	SRX132058.GSM905354.DHS.Neu.U-87_MG.bed		U-87_MG	Neu	ChIP-Atlas
DNase-seq	CA	DHS	SRX1508461;GSM2011283	SRX1508461.GSM2011283.DHS.Bld.U-937.bed		U-937	Bld	ChIP-Atlas
DNase-seq	CA	DHS	SRX1508462;GSM2011284	SRX1508462.GSM2011284.DHS.Bld.U-937.bed		U-937	Bld	ChIP-Atlas
DNase-seq	CA	DHS	SRX2370766;GSM2400468	SRX2370766.GSM2400468.DHS.Oth.Urinary_Bladder.bed		Urinary_Bladder	Oth	ChIP-Atlas
DNase-seq	CA	DHS	SRX189432;GSM1008605	SRX189432.GSM1008605.DHS.Oth.Urothelia.bed		Urothelia	Oth	ChIP-Atlas
DNase-seq	CA	DHS	SRX189433;GSM1008606	SRX189433.GSM1008606.DHS.Oth.Urothelia.bed		Urothelia	Oth	ChIP-Atlas
DNase-seq	CA	DHS	SRX2370620;GSM2400305	SRX2370620.GSM2400305.DHS.Utr.Uterus.bed		Uterus	Utr	ChIP-Atlas
DNase-seq	CA	DHS	SRX069088;GSM736495	SRX069088.GSM736495.DHS.Oth.WERI-Rb-1.bed		WERI-Rb-1	Oth	ChIP-Atlas
DNase-seq	CA	DHS	SRX069229;GSM736636	SRX069229.GSM736636.DHS.Oth.WERI-Rb-1.bed		WERI-Rb-1	Oth	ChIP-Atlas
DNase-seq	CA	DHS	SRX069119;GSM736526	SRX069119.GSM736526.DHS.Lng.WI-38.bed		WI-38	Lng	ChIP-Atlas
DNase-seq	CA	DHS	SRX069206;GSM736613	SRX069206.GSM736613.DHS.Lng.WI-38.bed		WI-38	Lng	ChIP-Atlas
DNase-seq	CA	DHS	SRX148292;GSM931361	SRX148292.GSM931361.DHS.Lng.WI-38.bed		WI-38	Lng	ChIP-Atlas
DNase-seq	CA	DHS	SRX148293;GSM931362	SRX148293.GSM931362.DHS.Lng.WI-38.bed		WI-38	Lng	ChIP-Atlas
DNase-seq	CA	DHS	SRX1161160;GSM1858669	SRX1161160.GSM1858669.DHS.Brs.ZR-75-1.bed		ZR-75-1	Brs	ChIP-Atlas
DNase-seq	CA	DHS	SRX1161161;GSM1858670	SRX1161161.GSM1858670.DHS.Brs.ZR-75-1.bed		ZR-75-1	Brs	ChIP-Atlas
DNase-seq	CA	DHS	SRX1161162;GSM1858671	SRX1161162.GSM1858671.DHS.Brs.ZR-75-1.bed		ZR-75-1	Brs	ChIP-Atlas
DNase-seq	CA	DHS	SRX1161163;GSM1858672	SRX1161163.GSM1858672.DHS.Brs.ZR-75-1.bed		ZR-75-1	Brs	ChIP-Atlas
DNase-seq	CA	DHS	SRX1161158;GSM1858667	SRX1161158.GSM1858667.DHS.Brs.ZR-75-1.bed		ZR-75-1	Brs	ChIP-Atlas
DNase-seq	CA	DHS	SRX1161159;GSM1858668	SRX1161159.GSM1858668.DHS.Brs.ZR-75-1.bed		ZR-75-1	Brs	ChIP-Atlas
DNase-seq	CA	DHS	SRX026916	SRX026916.DHS.Oth.Adrenal_Glands.bed		Adrenal_Glands	Oth	ChIP-Atlas
DNase-seq	CA	DHS	SRX040375	SRX040375.DHS.Oth.Adrenal_Glands.bed		Adrenal_Glands	Oth	ChIP-Atlas
DNase-seq	CA	DHS	SRX100961	SRX100961.DHS.Oth.Adrenal_Glands.bed		Adrenal_Glands	Oth	ChIP-Atlas
DNase-seq	CA	DHS	SRX100963	SRX100963.DHS.Oth.Adrenal_Glands.bed		Adrenal_Glands	Oth	ChIP-Atlas
DNase-seq	CA	DHS	SRX121284	SRX121284.DHS.Oth.Adrenal_Glands.bed		Adrenal_Glands	Oth	ChIP-Atlas
DNase-seq	CA	DHS	SRX201797	SRX201797.DHS.Oth.Adrenal_Glands.bed		Adrenal_Glands	Oth	ChIP-Atlas
DNase-seq	CA	DHS	SRX201798	SRX201798.DHS.Oth.Adrenal_Glands.bed		Adrenal_Glands	Oth	ChIP-Atlas
DNase-seq	CA	DHS	SRX081373	SRX081373.DHS.Brs.Breast_cells.bed		Breast_cells	Brs	ChIP-Atlas
DNase-seq	CA	DHS	SRX081374	SRX081374.DHS.Brs.Breast_cells.bed		Breast_cells	Brs	ChIP-Atlas
DNase-seq	CA	DHS	SRX201197	SRX201197.DHS.Brs.Breast_cells.bed		Breast_cells	Brs	ChIP-Atlas
DNase-seq	CA	DHS	SRX055164	SRX055164.DHS.Bld.CD20+.bed		CD20+	Bld	ChIP-Atlas
DNase-seq	CA	DHS	SRX040413	SRX040413.DHS.Bld.CD3+.bed		CD3+	Bld	ChIP-Atlas
DNase-seq	CA	DHS	SRX055152	SRX055152.DHS.Bld.CD3+.bed		CD3+	Bld	ChIP-Atlas
DNase-seq	CA	DHS	SRX055180	SRX055180.DHS.Bld.CD3+.bed		CD3+	Bld	ChIP-Atlas
DNase-seq	CA	DHS	SRX055189	SRX055189.DHS.Bld.CD3+.bed		CD3+	Bld	ChIP-Atlas
DNase-seq	CA	DHS	SRX055190	SRX055190.DHS.Bld.CD3+.bed		CD3+	Bld	ChIP-Atlas
DNase-seq	CA	DHS	SRX089240	SRX089240.DHS.Bld.CD3+.bed		CD3+	Bld	ChIP-Atlas
DNase-seq	CA	DHS	SRX204362	SRX204362.DHS.Bld.CD3+.bed		CD3+	Bld	ChIP-Atlas
DNase-seq	CA	DHS	SRX252603	SRX252603.DHS.Bld.CD3+.bed		CD3+	Bld	ChIP-Atlas
DNase-seq	CA	DHS	SRX015226	SRX015226.DHS.Bld.CD34+.bed		CD34+	Bld	ChIP-Atlas
DNase-seq	CA	DHS	SRX015227	SRX015227.DHS.Bld.CD34+.bed		CD34+	Bld	ChIP-Atlas
DNase-seq	CA	DHS	SRX026915	SRX026915.DHS.Bld.CD34+.bed		CD34+	Bld	ChIP-Atlas
DNase-seq	CA	DHS	SRX026920	SRX026920.DHS.Bld.CD34+.bed		CD34+	Bld	ChIP-Atlas
DNase-seq	CA	DHS	SRX026926	SRX026926.DHS.Bld.CD34+.bed		CD34+	Bld	ChIP-Atlas
DNase-seq	CA	DHS	SRX026927	SRX026927.DHS.Bld.CD34+.bed		CD34+	Bld	ChIP-Atlas
DNase-seq	CA	DHS	SRX027077	SRX027077.DHS.Bld.CD34+.bed		CD34+	Bld	ChIP-Atlas
DNase-seq	CA	DHS	SRX027080	SRX027080.DHS.Bld.CD34+.bed		CD34+	Bld	ChIP-Atlas
DNase-seq	CA	DHS	SRX040374	SRX040374.DHS.Bld.CD34+.bed		CD34+	Bld	ChIP-Atlas
DNase-seq	CA	DHS	SRX040388	SRX040388.DHS.Bld.CD4+.bed		CD4+	Bld	ChIP-Atlas
DNase-seq	CA	DHS	SRX055153	SRX055153.DHS.Bld.CD4+.bed		CD4+	Bld	ChIP-Atlas
DNase-seq	CA	DHS	SRX055155	SRX055155.DHS.Bld.CD4+.bed		CD4+	Bld	ChIP-Atlas
DNase-seq	CA	DHS	SRX100962	SRX100962.DHS.Bld.CD4+.bed		CD4+	Bld	ChIP-Atlas
DNase-seq	CA	DHS	SRX204404	SRX204404.DHS.Bld.CD4+.bed		CD4+	Bld	ChIP-Atlas
DNase-seq	CA	DHS	SRX040396	SRX040396.DHS.Bld.CD56+.bed		CD56+	Bld	ChIP-Atlas
DNase-seq	CA	DHS	SRX040412	SRX040412.DHS.Bld.CD56+.bed		CD56+	Bld	ChIP-Atlas
DNase-seq	CA	DHS	SRX055172	SRX055172.DHS.Bld.CD56+.bed		CD56+	Bld	ChIP-Atlas
DNase-seq	CA	DHS	SRX204402	SRX204402.DHS.Bld.CD56+.bed		CD56+	Bld	ChIP-Atlas
DNase-seq	CA	DHS	SRX040389	SRX040389.DHS.Bld.CD8+.bed		CD8+	Bld	ChIP-Atlas
DNase-seq	CA	DHS	SRX040414	SRX040414.DHS.Bld.CD8+.bed		CD8+	Bld	ChIP-Atlas
DNase-seq	CA	DHS	SRX055163	SRX055163.DHS.Bld.CD8+.bed		CD8+	Bld	ChIP-Atlas
DNase-seq	CA	DHS	SRX055204	SRX055204.DHS.Bld.CD8+.bed		CD8+	Bld	ChIP-Atlas
DNase-seq	CA	DHS	SRX100956	SRX100956.DHS.Bld.CD8+.bed		CD8+	Bld	ChIP-Atlas
DNase-seq	CA	DHS	SRX204403	SRX204403.DHS.Bld.CD8+.bed		CD8+	Bld	ChIP-Atlas
DNase-seq	CA	DHS	SRX213515	SRX213515.DHS.Bld.CD8+.bed		CD8+	Bld	ChIP-Atlas
DNase-seq	CA	DHS	SRX040391	SRX040391.DHS.Dig.Colon.bed		Colon	Dig	ChIP-Atlas
DNase-seq	CA	DHS	SRX040394	SRX040394.DHS.Dig.Colon.bed		Colon	Dig	ChIP-Atlas
DNase-seq	CA	DHS	SRX089252	SRX089252.DHS.Dig.Colon.bed		Colon	Dig	ChIP-Atlas
DNase-seq	CA	DHS	SRX089256	SRX089256.DHS.Dig.Colon.bed		Colon	Dig	ChIP-Atlas
DNase-seq	CA	DHS	SRX089259	SRX089259.DHS.Dig.Colon.bed		Colon	Dig	ChIP-Atlas
DNase-seq	CA	DHS	SRX089267	SRX089267.DHS.Dig.Colon.bed		Colon	Dig	ChIP-Atlas
DNase-seq	CA	DHS	SRX089272	SRX089272.DHS.Dig.Colon.bed		Colon	Dig	ChIP-Atlas
DNase-seq	CA	DHS	ERX297501	ERX297501.DHS.Bld.DG-75.bed		DG-75	Bld	ChIP-Atlas
DNase-seq	CA	DHS	SRX027083	SRX027083.DHS.Neu.Fetal_brain.bed		Fetal_brain	Neu	ChIP-Atlas
DNase-seq	CA	DHS	SRX027089	SRX027089.DHS.Neu.Fetal_brain.bed		Fetal_brain	Neu	ChIP-Atlas
DNase-seq	CA	DHS	SRX027091	SRX027091.DHS.Neu.Fetal_brain.bed		Fetal_brain	Neu	ChIP-Atlas
DNase-seq	CA	DHS	SRX040380	SRX040380.DHS.Neu.Fetal_brain.bed		Fetal_brain	Neu	ChIP-Atlas
DNase-seq	CA	DHS	SRX040395	SRX040395.DHS.Neu.Fetal_brain.bed		Fetal_brain	Neu	ChIP-Atlas
DNase-seq	CA	DHS	SRX121276	SRX121276.DHS.Neu.Fetal_brain.bed		Fetal_brain	Neu	ChIP-Atlas
DNase-seq	CA	DHS	SRX121277	SRX121277.DHS.Neu.Fetal_brain.bed		Fetal_brain	Neu	ChIP-Atlas
DNase-seq	CA	DHS	SRX121278	SRX121278.DHS.Neu.Fetal_brain.bed		Fetal_brain	Neu	ChIP-Atlas
DNase-seq	CA	DHS	SRX201815	SRX201815.DHS.Neu.Fetal_brain.bed		Fetal_brain	Neu	ChIP-Atlas
DNase-seq	CA	DHS	SRX201829	SRX201829.DHS.Kid.Fetal_kidney.bed		Fetal_kidney	Kid	ChIP-Atlas
DNase-seq	CA	DHS	SRX252606	SRX252606.DHS.Kid.Fetal_kidney.bed		Fetal_kidney	Kid	ChIP-Atlas
DNase-seq	CA	DHS	SRX027078	SRX027078.DHS.Lng.Fetal_lung.bed		Fetal_lung	Lng	ChIP-Atlas
DNase-seq	CA	DHS	SRX027087	SRX027087.DHS.Lng.Fetal_lung.bed		Fetal_lung	Lng	ChIP-Atlas
DNase-seq	CA	DHS	SRX027088	SRX027088.DHS.Lng.Fetal_lung.bed		Fetal_lung	Lng	ChIP-Atlas
DNase-seq	CA	DHS	SRX027090	SRX027090.DHS.Lng.Fetal_lung.bed		Fetal_lung	Lng	ChIP-Atlas
DNase-seq	CA	DHS	SRX027092	SRX027092.DHS.Lng.Fetal_lung.bed		Fetal_lung	Lng	ChIP-Atlas
DNase-seq	CA	DHS	SRX027093	SRX027093.DHS.Lng.Fetal_lung.bed		Fetal_lung	Lng	ChIP-Atlas
DNase-seq	CA	DHS	SRX040381	SRX040381.DHS.Lng.Fetal_lung.bed		Fetal_lung	Lng	ChIP-Atlas
DNase-seq	CA	DHS	SRX040384	SRX040384.DHS.Lng.Fetal_lung.bed		Fetal_lung	Lng	ChIP-Atlas
DNase-seq	CA	DHS	SRX055188	SRX055188.DHS.Lng.Fetal_lung.bed		Fetal_lung	Lng	ChIP-Atlas
DNase-seq	CA	DHS	SRX100970	SRX100970.DHS.Lng.Fetal_lung.bed		Fetal_lung	Lng	ChIP-Atlas
DNase-seq	CA	DHS	SRX201832	SRX201832.DHS.Lng.Fetal_lung.bed		Fetal_lung	Lng	ChIP-Atlas
DNase-seq	CA	DHS	SRX100985	SRX100985.DHS.Neu.Fetal_Spinal_Cord.bed		Fetal_Spinal_Cord	Neu	ChIP-Atlas
DNase-seq	CA	DHS	SRX121287	SRX121287.DHS.Neu.Fetal_Spinal_Cord.bed		Fetal_Spinal_Cord	Neu	ChIP-Atlas
DNase-seq	CA	DHS	SRX121289	SRX121289.DHS.Neu.Fetal_Spinal_Cord.bed		Fetal_Spinal_Cord	Neu	ChIP-Atlas
DNase-seq	CA	DHS	SRX201795	SRX201795.DHS.Neu.Fetal_Spinal_Cord.bed		Fetal_Spinal_Cord	Neu	ChIP-Atlas
DNase-seq	CA	DHS	SRX201826	SRX201826.DHS.Neu.Fetal_Spinal_Cord.bed		Fetal_Spinal_Cord	Neu	ChIP-Atlas
DNase-seq	CA	DHS	SRX214047	SRX214047.DHS.Neu.Fetal_Spinal_Cord.bed		Fetal_Spinal_Cord	Neu	ChIP-Atlas
DNase-seq	CA	DHS	SRX201807	SRX201807.DHS.Dig.Gastric_primary_sample.bed		Gastric_primary_sample	Dig	ChIP-Atlas
DNase-seq	CA	DHS	SRX201812	SRX201812.DHS.Dig.Gastric_primary_sample.bed		Gastric_primary_sample	Dig	ChIP-Atlas
DNase-seq	CA	DHS	SRX012425	SRX012425.DHS.Lng.IMR-90.bed		IMR-90	Lng	ChIP-Atlas
DNase-seq	CA	DHS	SRX012426	SRX012426.DHS.Lng.IMR-90.bed		IMR-90	Lng	ChIP-Atlas
DNase-seq	CA	DHS	SRX018822	SRX018822.DHS.Lng.IMR-90.bed		IMR-90	Lng	ChIP-Atlas
DNase-seq	CA	DHS	SRX018823	SRX018823.DHS.Lng.IMR-90.bed		IMR-90	Lng	ChIP-Atlas
DNase-seq	CA	DHS	SRX062367	SRX062367.DHS.Lng.IMR-90.bed		IMR-90	Lng	ChIP-Atlas
DNase-seq	CA	DHS	SRX040401	SRX040401.DHS.Dig.Intestine,_Small.bed		Intestine,_Small	Dig	ChIP-Atlas
DNase-seq	CA	DHS	SRX055151	SRX055151.DHS.Dig.Intestine,_Small.bed		Intestine,_Small	Dig	ChIP-Atlas
DNase-seq	CA	DHS	SRX055160	SRX055160.DHS.Dig.Intestine,_Small.bed		Intestine,_Small	Dig	ChIP-Atlas
[truncated: 42,660 more rows]

## Sheet: Table S2
Table S2: the pre-defined tissue and sub-tissue terms
Tissue	Sub Tissue
Adipose	Adipose
Adrenal Gland	Adrenal Gland
Artery	Artery
	Artery-Aorta
	Artery-Coronary
	Artery-Tibial
	Artery-Pulmonary
Blood	Blood
	Blood-B cell
	Blood-T cell
	Blood-T cell CD4+
	Blood-T cell CD8+
	Blood-Monocyte
	Blood-Natural killer cell
	Blood-Neutrophils
	Blood-Macrophage
	Blood-Erythroid
	Blood-Haematopoietic Progenitor Cell
Bone	Bone
Cartilage	Cartilage
Brain	Brain
	Brain-Ammon's Horn
	Brain-Amygdala
	Brain-Angular Gyrus
	Brain-Anterior Cingulate Cortex
	Brain-Caudate
	Brain-Cerebellum
	Brain-Choroid Plexus
	Brain-Cingulate Gyrus
	Brain-Cortex
	Brain-Cranial Fossa
	Brain-Dorsolateral Prefrontal Cortex
	Brain-Dura Mater
	Brain-Frontal Cortex
	Brain-Globus Pallidus
	Brain-Hippocampus
	Brain-Hypothalamus
	Brain-Inferior Temporal Cortex
	Brain-Insula
	Brain-Locus Ceruleus
	Brain-Mediodorsal Thalamus
	Brain-Medulla Oblongata
	Brain-Meninx
	Brain-Midbrain
	Brain-Middle Temporal Gyrus
	Brain Mid Frontal Lobe
	Brain-Nucleus Accumbens
	Brain-Occipital Lobe
	Brain-Orbitofrontal Cortex
	Brain-Parietal Lobe
	Brain-Pineal Body
	Brain-Pituitary Gland
	Brain-Pons
	Brain-Prefrontal Cortex
	Brain-Primary Motor Cortex
	Brain-Primary Visual Cortex
	Brain-Putamen
	Brain-Spinal Cord
	Brain-Substantia Nigra
	Brain-Superior Temporal Cortex
	Brain-Temporal Cortex
	Brain-Temporal Lobe
	Brain-Ventrolatelar Prefrontal Cortex
Eye	Eye
Breast	Breast
Embryo	Embryo
Epididymis	Epididymis
Esophagus	Esophagus
Heart	Heart
	Heart-Left Ventricle
	Heart-Left Atrium
	Heart-Right Atrium
	Heart-Right Ventricle
Kidney	Kidney
Small Intestine	Small Intestine
	Small Intestine-Duodenum
	Small Intestine-Ileum
Large Intestine	Large Intestine
	Large Intestine-Colon
	Large Intestine-Rectum
Liver	Liver
Lung	Lung
Mouth	Mouth
	Mouth-Gingiva
	Mouth-Tongue
Muscle	Muscle
	Muscle-Skeletal
	Muscle-Smooth
Ovary	Ovary
Pancreas	Pancreas
Placenta	Placenta
Prostate	Prostate
Testis	Testis
Skin	Skin
Spleen	Spleen
Stomach	Stomach
Thymus	Thymus
Thyroid Gland	Thyroid Gland
Bladder	Bladder
Uterus	Uterus
	Uterus-Endometrium
	Uterus-Cervix
Vagina	Vagina
Gallbladder	Gallbladder
Stem cell	Stem cell
	Stem cell-iPSC
	Stem cell-Embryonic stem cell
	Stem cell-Adult stem cell
	Stem cell-Mesenchymal Stem Cell
Fibroblast	Fibroblast
Epithelium	Epithelium
Peripheral Nervous System	Peripheral Nervous System
	Peripheral Nervous System-Tibial Nerve
Bone marrow	Bone marrow
Cord blood	Cord blood
Retina	Retina
Pharynx	Pharynx
	Pharynx-Nasopharynx
	Pharynx-Tonsil
Tracheobronchial tree	Tracheobronchial tree-Bronchus
	Tracheobronchial tree-Trachea
Fallopian Tube	Fallopian Tube
Lymph Node	Lymph Node
EBV transformed lymphocyte	EBV transformed lymphocyte
Peyer's patch	Peyer's patch
Nose	Nose
Endothelial	Endothelial
Penis	Penis
Foreskin	Foreskin
Unclassified	Unclassified
Others	Others
	Others-Limb
	Others-Neural cell
	Others-Parathyroid Gland
	Others-Pleura
	Others-Pleural fluid
	Others-Umbilical Cord
Note:
“others” comprises tissues or cell lines with extremely rare profiles, such as parathyroid gland and pleural fluid, “unclassified” comprises cell lines without clear explanation or cell lines are hard to classify

## Sheet: Table S3
Table S3: data source information in epiCOLOC
Name	URL	PMID	Version
Bulk-cell assays
ENCODE	https://www.encodeproject.org/	22955616	20190621
FANTOM5	http://fantom.gsc.riken.jp/5/datafiles/latest/extra/Enhancers/	25723102	20150112
Cistrome	http://cistrome.org/db/#/bdown	27789702	20190108
DeepBlue(Blueprint)	https://deepblue.mpi-inf.mpg.de/dashboard.php#ajax/deepblue_view_grid.php	28334349	20180924
ChIP Atlas	https://chip-atlas.org	30413482	20181101
ReMap	http://pedagogix-tagc.univ-mrs.fr/remap/index.php?page=download	29126285	v1.2
BOCA	https://bendlj01.u.hpc.mssm.edu/multireg/resources/boca_peaks.zip	29945882	20180626
TCGA	https://gdc.cancer.gov/about-data/publications/ATACseq-AWG	30361341	20181026
HACER	http://bioinfo.vanderbilt.edu/AE/HACER/download.html	30247654	20190108
ChomHMM RoadMap Segmentation	http://egg2.wustl.edu/roadmap/data/byFileType/chromhmmSegmentations/ChmmModels/coreMarks/jointModel/final/all.mnemonics.bedFiles.tgz	21441907	20110323
Segway	https://noble.gs.washington.edu/proj/encyclopedia/interpreted/	31462275	20190828
Single-cell assays
scATAC-seq	https://www.ncbi.nlm.nih.gov/geo/query/acc.cgi?acc=GSE65360	26083756	20150617
scATAC-seq	https://www.ncbi.nlm.nih.gov/geo/query/acc.cgi?acc=GSE96769	29706549	20160207
scATAC-seq	https://figshare.com/articles/Human_CD8_T_cells_uATACseq_/7005701	30194434	20180426

## Sheet: Table S4
Table S4: data statistics in the current version of epiCOLOC
Assays number	Transcriptional Regulators	Chromatin Accessibility	Histone Modifications	Transcriptional Events	Single Cell Chromatin Accessibility
Cistrome	5130	1297	3601	0	0
ENCODE	12035	2137	5712	0	0
ReMap	1664	0	0	0	0
Blueprint	0	84	714	0	0
BOCA	0	28	0	0	0
ChIP Atlas	5367	650	5636	0	0
epiCOLOC	0	0	0	0	21
HACER	0	0	0	291	0
ALL	24196	4196	15663	291	21
Groups number	Transcriptional Regulators	Chromatin Accessibility	Histone Modifications	Transcriptional Events	Single Cell Chromatin Accessibility
Cistrome	2352	367	1350	0	0
ENCODE	1579	254	689	0	0
ReMap	937	0	0	0	0
Blueprint	0	16	105	0	0
BOCA	0	28	2012	0	0
ChIP Atlas	2463	236	0	0	0
epiCOLOC	0	0	0	0	14
HACER	0	0	0	291	0
ALL	7331	901	4156	291	14

## Sheet: Table S5
Table S5: descriptive comparison of web-based coloclization tools
Name	epiCOLOC	GenomeRunner	LOLAweb	Coloc-stats	Genomic HyperBrowser	ChIP-Atlas
URL	http://mulinlab.org/epicoloc/	http://www.integrativegenomics.org/	http://databio.org/lola/	https://hyperbrowser.uio.no/coloc-stats/	https://hyperbrowser.uio.no/hb/	https://chip-atlas.org/colo
Source code	+	+	-	-	-	-
Supported query data types	VCF-like, BED-like text or gzipped file	BED	BED	BED	BED	-
User-specific background	-	+	+	-	-	-
Database provided	+	+	+	+	+	+
Genome assembly	hg19/hg38	hg19/mm9	hg19/hg38/mm9/mm10	hg19	hg19	hg19/mm9/rn6/dm3/ce10/sacCer3
Functional profiles	bulk cell : Transcriptional Regulator, Histone Modification, Chromatin Accessibility, Transcriptional Event, Chromatin Segmentation; single cell: Chromatin Accessibility	bulk cell : Transcriptional Regulator, Histone Modification, Chromatin Accessibility, Transcriptional Event, Chromatin Segmentation	bulk cell Transcriptional Regulator, Histone Modification, Chromatin Accessibility	bulk cell : Transcriptional Regulator, Histone Modification, Chromatin Accessibility	bulk cell : Transcriptional Regulator, Histone Modification, Chromatin Accessibility	bulk cell : Transcriptional Regulator, Histone Modification, Chromatin Accessibility
User-provided database support	-	+	+	+	+	-
Multiple interval files supported	-	+	+	-	-	-
Normalized cell line names	Via Cellosaurus accession numbers	-	-	-	-	+
Tissue specific analysis	+	-	-	-	-	+
